# Supplementary material for: Insights into organ-specific pathogen defense responses in plants: RNA-seq analysis of potato tuber-Phytophthora infestans interactions
Source: BMC Genomics. 2013 May 23;14:340. doi: 10.1186/1471-2164-14-340 (PMC3674932; doi:10.1186/1471-2164-14-340)
Supplement: Additional file 1 — RNA-seq FPKM and qPCR correlation. First column is potato tuber sample/IDs. Remaining columns indicate qPCR results and RNA-seq FPKM values for each potato gene, as indicated. The per gene and average correlations between RNA-seq and qPCR are listed at the bottom of the page. [file 1471-2164-14-340-S1.xls]

## Sheet: Correlation_report
Additional file 2 good correlation between RNA-seq and qPCR
	PGSC0003DMG400007996	PGSC0003DMG400010713	PGSC0003DMG400013901	PGSC0003DMG400014207	PGSC0003DMG400001227	PGSC0003DMG400011627	PGSC0003DMG400032159	PGSC0003DMG400005455	PGSC0003DMG400006313	PGSC0003DMG400008021	PGSC0003DMG400009671	PGSC0003DMG400012797	PGSC0003DMG400015489	PGSC0003DMG400017230	PGSC0003DMG400017609	PGSC0003DMG400019257	PGSC0003DMG400020334	PGSC0003DMG402021263	PGSC0003DMG400027391	PGSC0003DMG400027682
samples	qPCR	qPCR	qPCR	qPCR	qPCR	qPCR	qPCR	qPCR	qPCR	qPCR	qPCR	qPCR	qPCR	qPCR	qPCR	qPCR	qPCR	qPCR	qPCR	qPCR
RB_0h	0.0220175	0.688369	0.0529324	0.0360124	0.00117626	0.0657712	0.000484466	0.0137908	0.0111968	0.0154662	0.0294802	0.000162942	0.0122571	0.0439588	0.0120565	0.000195589	0.00385116	0.00523048	0.00741445	0.00434618
RB_24h	0.0236447	0.00242818	0.0167068	0.0266388	0.0111112	0.00754659	0.00115936	0.00674317	0.0061136	0.0173491	0.0163359	0.000118391	0.0523021	0.0237063	0.00964147	7.78631e-05	0.0379533	0.00817546	0.00400133	0.00870851
RB_48h	0.014662	0.00364886	0.00582258	0.0353116	0.00825097	0.00549059	0.00102347	0.00901797	0.00265082	0.0238786	0.0139899	0.000157021	0.0463222	0.0277765	0.00730169	6.2795e-05	0.0403117	0.00599253	0.00293731	0.00618641
RB_mock_0h	0.0262592	0.461358	0.0224984	0.0273331	0.00133111	0.0356102	0.000328439	0.0250792	0.0122068	0.0416548	0.0318373	0.000122594	0.0136678	0.0479033	0.0108298	0.000152648	0.0055074	0.00396269	0.00270578	0.004763
RB_mock_24h	0.0176247	0.00360487	0.0154042	0.0402488	0.00819721	0.0102667	0.00177129	0.00655353	0.00508476	0.0148477	0.013643	0.00015574	0.0491363	0.0275369	0.0119236	9.07242e-05	0.0121449	0.0109897	0.00226365	0.00739931
RB_mock_48h	0.0109398	0.00209897	0.00860298	0.0271067	0.00932412	0.00582378	0.000820377	0.00653943	0.00563734	0.00842555	0.0113191	0.000244475	0.023303	0.0222315	0.0109346	0.000101159	0.00787286	0.0065364	0.00169537	0.0038893
WT_mock_0h	0.0348317	0.131898	0.0433332	0.0358788	0.00071062	0.0274136	0.000469796	0.0104733	0.0110945	0.0285768	0.0277809	8.7938e-05	0.0170846	0.0465554	0.0117168	0.000272969	0.0092293	0.00489128	0.0113267	0.00551894
WT_mock_24h	0.0207515	0.00462531	0.0183314	0.0398475	0.00807201	0.0103583	0.00150781	0.00641992	0.00390308	0.0147251	0.0138589	0.000135599	0.0562646	0.0303828	0.0110827	8.43053e-05	0.0231751	0.00993497	0.00423309	0.00910245
WT_mock_48h	0.0116275	0.00372197	0.0111891	0.030517	0.003611	0.00602994	0.00126428	0.00521557	0.00447639	0.00933405	0.0162269	0.000206575	0.0280573	0.0238129	0.00947794	0.000117203	0.0147546	0.00676913	0.00354204	0.0046406
WT_0h	0.0147578	0.811712	0.0417627	0.034218	0.00139517	0.0628938	0.000660925	0.0128714	0.0207421	0.00461828	0.0310371	0.000177771	0.0126562	0.0266508	0.0126338	0.000259456	0.00797723	0.00695043	0.0150121	0.00486158
WT_24h	0.023056	0.00209109	0.0161731	0.0443567	0.00744759	0.00694953	0.00119039	0.00823168	0.00685112	0.0126077	0.0122568	0.000124657	0.0606298	0.0246232	0.0113676	7.80604e-05	0.0322505	0.00924488	0.00436556	0.0100346
WT_48h	0.0172587	0.00572148	0.00762716	0.034317	0.00839499	0.00439931	0.00147028	0.00692894	0.00350938	0.0173493	0.0209979	0.000171972	0.0365418	0.0326271	0.00762275	7.67326e-05	0.0637881	0.00641487	0.00312123	0.00395551
samples	RNA-seq	RNA-seq	RNA-seq	RNA-seq	RNA-seq	RNA-seq	RNA-seq	RNA-seq	RNA-seq	RNA-seq	RNA-seq	RNA-seq	RNA-seq	RNA-seq	RNA-seq	RNA-seq	RNA-seq	RNA-seq	RNA-seq	RNA-seq
RB_0h	9.37095	466.345	67.9949	18.4105	1.53168	90.5075	0.969719	17.2163	3.57804	11.1796	20.2557	11.1449	12.8348	43.2331	10.1382	89.2666	6.81094	8.31256	12.2359	10.3318
RB_24h	9.10696	1.09829	29.9648	28.0637	28.4251	8.14449	1.86487	9.17313	1.01883	8.03409	10.2574	13.3123	64.6428	25.2615	6.0496	38.3778	26.7947	10.5105	4.79581	14.8926
RB_48h	9.23746	2.91083	24.1737	32.5001	16.8261	6.46488	2.59549	13.8756	0.672317	11.5853	12.3889	12.2516	74.3553	32.1859	5.81777	34.7622	35.3306	9.05766	3.77486	11.1102
RB_mock_0h	15.4801	341.113	59.9512	21.9518	1.48299	49.8864	0.663221	24.519	2.56671	34.1579	19.6025	9.7614	18.5733	59.1688	6.69449	65.401	10.0382	6.10182	6.6207	11.2725
RB_mock_24h	7.18982	2.02819	30.632	24.0745	16.465	9.38093	2.601	11.2088	1.2478	5.41523	6.96429	13.939	64.8092	29.1792	7.65379	48.4998	13.2428	13.2902	5.15643	16.5499
RB_mock_48h	5.04011	0.922497	30.3524	25.3073	18.2826	7.41778	2.48271	9.463	1.47784	4.84655	6.73655	22.5588	39.0606	24.7704	7.2834	72.2641	10.8277	9.26078	5.54194	10.3596
WT_mock_0h	14.1323	156.299	54.5361	22.7754	3.07192	32.4936	0.6881	24.7139	3.02814	36.5714	21.5127	9.43418	21.1456	58.4426	12.4033	92.0168	12.2657	6.4453	18.5424	12.7723
WT_mock_24h	9.32509	2.29818	33.5509	24.0397	20.5881	11.8218	2.78213	10.4838	0.696432	5.49356	7.57371	14.9421	64.1722	31.073	7.84657	36.0072	16.5028	11.7154	4.43432	15.2836
WT_mock_48h	6.4339	3.49075	38.5558	22.5715	15.4855	7.19032	2.89973	10.439	1.79823	4.10078	10.5381	20.0846	32.489	24.3054	8.57638	58.6516	12.1347	9.48964	5.35727	10.4574
WT_0h	6.27305	528.038	59.4621	14.0389	0.94209	110.241	1.36536	15.2384	6.37627	0.877012	24.9362	14.0541	14.491	27.5482	13.1243	118.189	8.54783	10.6827	19.7937	9.61357
WT_24h	8.58275	1.06703	28.7226	28.9993	17.5523	10.3866	3.56766	10.6411	1.5275	5.24817	7.58837	14.87	69.3094	26.116	6.03984	27.9304	22.4834	11.0899	4.43141	17.5717
WT_48h	10.2695	3.44658	25.4986	26.7658	19.6361	6.80189	3.04935	13.6721	1.65632	10.1442	19.6508	14.4313	50.723	39.7187	4.9461	44.09	47.8825	8.40482	4.63022	11.8781
																					average
Correlation_rm_outlier	0.825176	0.994088	0.888481	0.0930464	0.9472	0.985698	0.82015	0.782713	0.950391	0.897841	0.933212	0.830691	0.959527	0.96681	0.682471	0.918851	0.981484	0.953502	0.950319	0.893122	0.862739
