# Supplementary material for: Insights into organ-specific pathogen defense responses in plants: RNA-seq analysis of potato tuber-Phytophthora infestans interactions
Source: BMC Genomics. 2013 May 23;14:340. doi: 10.1186/1471-2164-14-340 (PMC3674932; doi:10.1186/1471-2164-14-340)
Supplement: Additional file 2 — Fold change values for transcript levels of each of the 39,301 potato genes in each of the 20 comparisons. [file 1471-2164-14-340-S2.xls]

## Sheet: fold.t
Additional file 3 pair-wise comparisons (between time point, between line, between treatment)
	Between Time Point Comparisons				Between Line Comparisons			Between Treatment Comparisons
gene_id	RB.0h_vs_RB.24h	RB.24h_vs_RB.48h	RB.mock.24h_vs_RB.24h	RB.mock.48h_vs_RB.48h	WT.mock.24h_vs_WT.24h	WT.mock.48h_vs_WT.48h	WT.0h_vs_RB.0h	WT.24h_vs_RB.24h	WT.48h_vs_RB.48h	WT.0h_vs_WT.24h	WT.24h_vs_WT.48h
PGSC0003DMG400000001	-0.0382483	0.744859	-0.620108	0.523917	0.0339782	0.215506	-0.189998	-0.0374467	-0.156844	-0.190799	0.864256
PGSC0003DMG400000002	-1.15845	-0.34236	-0.625703	-1.02244	-0.294383	-0.436566	0.0314275	-0.240165	-0.70732	-0.886858	0.124795
PGSC0003DMG400000003	-2.61724	-1.60652	-0.34234	-1.35153	-0.347605	-1.38811	1.1195	-0.201172	-1.22876	-1.29657	-0.578927
PGSC0003DMG400000004	0.263522	-0.0441709	0.00240711	0.514978	-0.0891372	-0.185772	0.227806	0.358395	0.253733	0.132932	0.060491
PGSC0003DMG400000005	-0.370544	0.408763	-0.800279	0.0303945	0.0327643	-0.560045	-0.00927866	-0.433964	0.103967	0.0541406	-0.129168
PGSC0003DMG400000008	-1.69804	0.202098	-0.802335	-0.608765	-0.381801	-1.17423	-0.142186	-0.092357	0.175226	-1.74787	-0.0654856
PGSC0003DMG400000009	-1.86746	1.73652	-2.09657	0.337505	-0.642826	-1.18185	3.77174	0.21414	1.74424	1.69014	0.206412
PGSC0003DMG400000010	0.138265	0.031008	-0.265804	0.0969436	-0.181482	-0.230257	0.604881	0.174603	-0.042924	0.568543	0.248535
PGSC0003DMG400000011	0	0	0	0	0	0	0	0	0	0	0
PGSC0003DMG400000012	0.680697	0.0444461	-0.0411734	0.35784	0.0246983	-0.232336	0.399711	0.226223	0.307449	0.854186	-0.0367805
PGSC0003DMG400000013	10	-10	10	0	0	0	0	10	0	0	0
PGSC0003DMG400000014	0.303458	0.37388	-0.301796	1.14742	-0.248589	-0.343618	1.21187	0.392872	0.844734	1.12245	-0.0779818
PGSC0003DMG400000015	0	0	-10	0	0.800053	10	0	-10	-10	10	-0.635798
PGSC0003DMG400000016	10	-10	10	0	0	0	0	10	0	0	0
PGSC0003DMG400000017	0.362227	0.318899	-0.541472	0.244716	-0.223913	-0.305895	0.694984	0.0803492	0.47793	0.976862	-0.0786813
PGSC0003DMG400000021	-1.02832	-1.61346	-0.710869	-1.12915	-0.701001	0.0437223	-0.936612	0.40075	-0.757401	-2.36568	-0.455312
PGSC0003DMG400000022	10	-2.17011	0.82349	-0.257233	0.470943	0.265266	-10	0.700614	-0.305078	4.89728	-1.16441
PGSC0003DMG400000023	-1.55933	1.48883	-1.29075	0.542734	-1.05991	-0.28047	0.711654	-0.499573	-0.127923	-0.348107	1.11718
PGSC0003DMG400000024	-0.221144	-10	-0.749305	-10	-10	-0.453885	-0.232794	10	-10	-10	10
PGSC0003DMG400000025	-2.01077	-0.338797	-0.659592	-1.00317	-0.481175	-1.60481	0.0581629	0.0102788	-0.0827508	-1.96289	-0.245767
PGSC0003DMG400000027	-10	0	0	0	0	0	10	0	0	0	0
PGSC0003DMG400000028	4.07545	2.98674	2.04437	4.12536	1.48881	2.94407	1.4846	0.813914	0.925596	4.74613	2.87505
PGSC0003DMG400000030	0	0	0	0	0	0	0	0	0	0	0
PGSC0003DMG400000031	0.0977588	0.178151	-0.196245	0.309877	-0.0229457	-0.307579	0.36919	0.170215	0.204423	0.296734	0.143943
PGSC0003DMG400000032	-2.41774	0.0808664	-0.620005	0.0528374	-0.795381	-1.18884	1.90107	1.67821	0.34899	-2.19488	1.41009
PGSC0003DMG400000033	-10	0	-10	-10	-10	-1.79309	1.06432	0	-10	-10	10
PGSC0003DMG400000034	0	0	0	0	0	0	0	0	0	0	0
PGSC0003DMG400000036	-0.809128	0.985408	-2.63137	-1.68849	-0.730309	-0.584947	-0.355932	-2.30351	-1.74017	1.13846	0.422067
PGSC0003DMG400000037	0.544519	0.141494	-0.248884	0.209025	-0.00197558	-0.327271	0.52511	-0.0719143	0.393017	1.14154	-0.323438
PGSC0003DMG400000038	-1.31467	0.251621	-0.432213	-0.34143	-0.579965	-1.17946	0.36145	0.202283	0.187635	-1.1555	0.266269
PGSC0003DMG400000039	-1.12007	0.240202	-0.11413	0.0846141	-0.505879	0.202209	0.946805	0.0175755	0.0720676	-0.190839	0.18571
PGSC0003DMG400000040	-1.21202	-10	10	0	10	10	10	0.51197	-10	10	0.267527
PGSC0003DMG400000042	0.652215	-0.283964	-0.0355028	0.113204	0.00661183	-0.335406	-0.198058	0.175208	-0.0275349	0.278949	-0.0812208
PGSC0003DMG400000043	-0.164289	0.409545	-0.349271	0.344308	0.024221	-0.493327	0.298709	0.0686971	0.454147	0.0657229	0.0240953
PGSC0003DMG400000045	-2.61008	2.41491	-2.1798	-0.952177	-2.85789	-0.134719	1.12841	1.15104	-0.454216	-2.63271	4.02017
PGSC0003DMG400000046	2.18298	-0.313865	0.736611	-0.940702	1.23753	-0.0034957	0.0118721	0.681962	0.0497035	1.51289	0.318394
PGSC0003DMG400000047	-0.159751	-0.426377	-0.601541	-0.386676	-0.109022	-0.932077	-0.336515	-0.164511	0.183242	-0.331755	-0.774129
PGSC0003DMG400000048	1.93148	3.1709	-2.66486	2.58003	-0.716315	1.68732	0.155721	-1.35485	-0.740081	3.44205	2.55613
PGSC0003DMG400000049	1.08937	-0.286488	0.575945	0.14381	-0.174468	-0.741239	-0.395154	0.583213	0.352707	0.111005	-0.0559826
PGSC0003DMG400000050	-0.950752	0.0360435	-0.454621	-0.108817	-0.249545	-0.721164	0.410287	0.229102	0.321466	-0.769567	-0.05632
PGSC0003DMG400000052	-1.63323	0.99627	-0.925935	0.604866	-0.45709	-2.13082	0.225454	0.0131427	2.33123	-1.42092	-1.32182
PGSC0003DMG400000053	0.638562	-0.709984	-0.115124	-0.288748	0.683074	-0.754429	-0.11657	0.0295905	0.0903767	0.492401	-0.770771
PGSC0003DMG400000059	0	0	-10	0	-10	10	0	0	-10	0	10
PGSC0003DMG400000060	1.65351	-10	1.18718	-10	10	-0.38487	-1.93836	0.458796	-10	-0.743646	0.468066
PGSC0003DMG400000062	-1.47106	-0.2597	-0.820124	-0.329803	0.26821	-0.923076	0.749879	-0.413736	-0.596848	-0.307448	-0.0765883
PGSC0003DMG400000063	2.1215	0.548277	-0.942921	0.518093	-0.0493826	-0.250761	-0.0837425	-0.338787	0.17186	2.37655	0.0376303
PGSC0003DMG400000064	0.885907	0.593459	-2.50944	0.192526	-0.893455	-2.55753	0.309479	0.138163	1.34428	1.05722	-0.612656
PGSC0003DMG400000065	0.0871933	0.0769996	-0.382983	-0.125372	0.000944627	-0.73774	0.112337	0.0369394	0.300071	0.162591	-0.186132
PGSC0003DMG400000066	-7.75506	-0.577027	-2.12435	0.81994	-1.02568	-0.396114	1.62503	-0.399151	-1.10283	-5.73089	0.126654
PGSC0003DMG400000067	-1.21916	0.578033	-0.623852	0.510304	-0.186806	-0.0702165	0.246015	-0.0297858	0.441946	-0.94336	0.106301
PGSC0003DMG400000068	0.343011	0.261465	-0.0439582	1.41233	0.20979	0.0562887	-0.650384	-0.132661	0.382662	-0.174712	-0.253858
PGSC0003DMG400000069	-0.34767	0.81857	-0.106814	-1.09301	0.652216	-0.455599	-0.464513	-0.538504	-0.803974	-0.27368	1.08404
PGSC0003DMG400000070	-0.786394	-1.19545	1.06096	-1.02454	0.634493	-1.22979	0.197331	0.667018	0.160121	-1.25608	-0.688551
PGSC0003DMG400000071	-1.22821	0.93732	-0.147235	-0.16671	0.103074	0.2704	-0.323509	0.352988	0.666178	-1.9047	0.624129
PGSC0003DMG400000072	-0.0280659	0.30751	-0.674439	0.0792849	-0.201772	-0.589676	0.0392232	-0.0821347	0.295237	0.0932919	-0.0698621
PGSC0003DMG400000073	-2.19212	-10	-2.35153	-10	10	-10	0.872592	-1.14595	0	-0.17358	-10
PGSC0003DMG400000074	0	0	-10	0	-10	-10	0	0	0	0	0
PGSC0003DMG400000075	-0.962452	-0.0346529	-0.350207	-0.661728	0.0981485	-0.999676	-0.115676	-0.10139	0.162747	-0.976739	-0.29879
PGSC0003DMG400000077	0.877307	-0.00413461	0.00422999	0.51143	0.148256	0.353583	0.897154	0.0197463	0.182395	1.75471	-0.166783
PGSC0003DMG400000078	0.0881943	-0.102895	-0.180817	-0.110604	-0.169022	-0.42415	-0.237619	0.269201	0.0974128	-0.418626	0.0688937
PGSC0003DMG400000079	-2.37138	-0.682816	-0.662335	-0.322464	-0.571071	-1.0196	0.164531	0.133553	-0.0891437	-2.34042	-0.460119
PGSC0003DMG400000080	0.363561	-0.0794357	-0.489871	0.0375425	-0.409244	-0.815465	0.590614	0.716487	0.298997	0.237688	0.338055
PGSC0003DMG400000081	-1.57394	0.102422	-0.603398	-0.703962	-0.929336	-0.988819	0.437862	0.0802418	-0.162131	-1.21632	0.344794
PGSC0003DMG400000082	0	0	0	0	0	0	0	0	0	0	0
PGSC0003DMG400000084	-1.41841	0.039129	-0.105566	-0.0945315	-0.361052	-0.555593	0.156036	0.392135	0.150411	-1.65451	0.280853
PGSC0003DMG400000085	0.11188	0.487496	-0.359561	0.560273	0.0654209	-0.233439	0.305964	-0.0262648	0.332317	0.444108	0.128914
PGSC0003DMG400000086	-0.773422	0.446868	-0.639113	-0.288364	-0.451676	-0.561391	-0.256402	0.0191441	0.038073	-1.04897	0.427939
PGSC0003DMG400000087	-10	0	-10	-10	0.332691	-1.13515	0.41964	-10	-10	0.365677	-0.849598
PGSC0003DMG400000088	-1.40836	0.0487616	-0.367349	-0.669972	0.0587513	-0.997352	0.0657598	-0.229755	0.110279	-1.11285	-0.291273
PGSC0003DMG400000089	0.990447	0.765058	-1.49996	-0.578853	-0.836168	-0.120924	-0.978763	-0.677635	-0.866014	0.689319	0.953437
PGSC0003DMG400000090	1.46369	0.385218	-0.63517	0.608803	0.39386	0.0360988	0.550326	-0.263513	0.0919393	2.27753	0.0297658
PGSC0003DMG400000091	-0.858418	0.687835	-0.863816	-0.264866	0.205406	0.00413101	-0.580452	-0.909428	-0.680175	-0.529441	0.458582
PGSC0003DMG400000092	1.00005	0.470034	-0.193358	1.212	0.6424	0.255961	0.318254	-0.163557	0.338215	1.48186	-0.0317377
PGSC0003DMG400000093	10	-0.0823499	0.345169	0.241881	-1.20395	0.600898	-10	0.831032	-0.648839	-1.16831	1.39752
PGSC0003DMG400000096	0	0	0	0	0	0	0	0	0	0	0
PGSC0003DMG400000098	-0.0685517	-0.259472	-0.274015	0.484939	-0.14537	-0.387325	-0.0196539	0.130315	0.085116	-0.218521	-0.214273
PGSC0003DMG400000099	-1.47955	-0.42345	-0.736641	-1.40009	-0.597967	-1.53307	0.0257677	0.00571237	0.0502027	-1.45949	-0.46794
PGSC0003DMG400000101	0.584697	0.533507	0.144364	0.567989	0.316854	1.25659	0.112649	0.431258	-0.337275	0.266088	1.30204
PGSC0003DMG400000103	-10	0	0	-10	0	0	0.0962253	0	0	-10	0
PGSC0003DMG400000104	-1.78057	0.244171	-0.575026	-0.798834	-0.522532	-1.12118	0.155658	-0.0605157	-0.113035	-1.5644	0.296689
PGSC0003DMG400000106	0	0	0	0	0	0	-10	0	0	-10	0
PGSC0003DMG400000107	0	0	0	0	10	10	0	-10	-10	10	-0.229667
PGSC0003DMG400000108	-0.76556	0.0946588	-0.201578	0.322759	0.0691174	-0.686417	-0.436864	0.380632	0.317691	-1.58306	0.1576
PGSC0003DMG400000110	-3.3009	1.05252	-2.17085	10	-1.54724	-0.802757	-0.0571257	-0.536024	-0.254754	-2.822	0.771248
PGSC0003DMG400000112	0	0	-10	0	0	0	0	0	0	0	0
PGSC0003DMG400000113	-0.274068	-0.682197	-0.255222	-0.444992	-0.745916	-0.555781	-0.529948	0.555408	0.173562	-1.35942	-0.300351
PGSC0003DMG400000114	-0.111661	0.546371	-0.242587	0.679282	-0.0545848	0.196776	0.200561	0.310206	0.105034	-0.221306	0.751543
PGSC0003DMG400000115	0.0486564	-0.064714	-0.701918	-0.0571626	-0.134228	-0.305203	0.0435567	0.135207	0.247117	-0.0429941	-0.176624
PGSC0003DMG400000116	1.24458	-0.606876	0.176123	0.423167	-0.595427	-0.744497	-0.34147	0.713997	0.656253	0.189112	-0.549133
PGSC0003DMG400000118	-0.575417	0.0541691	-0.313953	-0.0741752	-0.341791	-0.481064	0.355722	0.32108	-0.0471284	-0.540775	0.422378
PGSC0003DMG400000119	0.967771	0.303226	-0.389954	0.0383125	-0.0661023	-0.41081	-0.0435105	-0.228625	0.32068	1.15288	-0.246079
PGSC0003DMG400000120	-3.10879	0.23318	10	-0.733036	-0.00605587	-2.05192	1.84074	-0.299848	1.12608	-0.968196	-1.19275
PGSC0003DMG400000121	1.42181	1.34765	-1.8548	0.661109	-1.03965	0.391149	-1.38552	-0.908991	-1.12975	0.945279	1.56841
PGSC0003DMG400000122	-0.90522	-0.0388384	-0.0331776	-0.251688	-0.793012	-0.200033	-0.685736	0.152107	-0.673786	-1.74306	0.787055
PGSC0003DMG400000123	2.28995	0.60597	0.150083	0.959897	0.50316	0.20148	1.20336	0.109628	0.295736	3.38368	0.419862
PGSC0003DMG400000124	2.98141	-1.10442	0.548708	-0.970657	-0.0124317	0.600649	0.570214	0.159959	-1.57404	3.39166	0.629573
PGSC0003DMG400000125	-0.000932763	-0.250985	-0.532722	-0.0271937	-0.528919	-0.632929	-0.465687	0.156097	0.234492	-0.622716	-0.32938
PGSC0003DMG400000126	-10	0	0	-10	0	0	10	0	0	0	0
PGSC0003DMG400000127	0.963509	0.289537	-0.372247	0.195763	-0.118614	-0.400676	-0.101446	0.0782613	0.465405	0.783802	-0.0976065
PGSC0003DMG400000128	0.213229	0.23661	-0.222507	0.190453	-0.0778626	-0.276505	-0.208996	0.141644	0.476994	-0.137411	-0.0987399
PGSC0003DMG400000129	-1.52968	1.25091	-1.90622	0.896787	-0.470423	-0.827222	-1.16485	-0.839159	0.787992	-1.85537	-0.376239
PGSC0003DMG400000130	-2.43152	-10	-0.622625	-10	-10	-0.180847	0.080088	10	-10	0	10
PGSC0003DMG400000131	-1.04909	0.239973	-0.557458	-0.381361	-0.442455	-0.910956	0.288785	-0.0085651	0.0603805	-0.75174	0.171028
PGSC0003DMG400000132	-0.812078	0.775062	-0.665621	-0.0294328	-0.220116	-0.43832	0.207434	-0.26082	0.274683	-0.343823	0.239559
PGSC0003DMG400000133	-0.161117	-0.0298536	-0.221631	0.245028	-0.10646	-0.318488	0.9861	0.146581	0.234394	0.678403	-0.117666
PGSC0003DMG400000134	10	-10	-1.61304	-10	-0.514681	-0.274506	0	-0.626553	-10	10	-0.0617117
PGSC0003DMG400000135	-10	10	-10	1.43151	-1.7176	-2.8231	1.06324	-10	1.43503	0.446372	-0.555779
PGSC0003DMG400000136	-10	0	-10	0	0	0	10	0	0	0	0
PGSC0003DMG400000138	-1.06898	0.158623	-0.396006	-0.314728	-0.135504	-0.866529	0.540545	0.0117471	0.182149	-0.540183	-0.0117795
PGSC0003DMG400000139	0.307406	0.0163103	-0.864339	-0.450092	0.142475	0.5373	0.280889	-0.798742	-0.82088	1.38704	0.038448
PGSC0003DMG400000140	-0.621285	-0.983932	-0.232195	-0.832508	-0.390937	-0.87918	0.207819	0.208027	-0.431676	-0.621493	-0.344229
PGSC0003DMG400000142	0.509877	0.389258	-0.512123	0.963434	0.167507	0.0677101	0.296099	0.00697484	0.257727	0.799001	0.138506
PGSC0003DMG400000144	0	0	-10	0	0	0	-10	0	0	-10	0
PGSC0003DMG400000145	-1.22601	0.871644	-0.27081	0.574005	-0.0605372	-0.599333	1.31964	-0.19724	1.21192	0.290878	-0.537515
PGSC0003DMG400000146	2.22289	0.766761	0.338131	0.970464	-0.0577074	0.265837	1.51698	0.527455	1.00217	3.21241	0.292048
PGSC0003DMG400000147	-0.906794	0.371174	-1.29359	-0.102304	-0.235559	-1.24609	2.02126	-0.0493512	0.483125	1.16381	-0.161302
PGSC0003DMG400000148	-0.204042	-0.13888	-0.00329542	-0.0103564	-0.108121	-2.48011	-0.32988	-0.206433	0.407838	-0.327489	-0.75315
PGSC0003DMG400000149	-0.321953	0.0757239	-0.321523	0.0273444	-0.122482	-1.19271	0.0502564	0.0463164	0.470586	-0.318013	-0.348546
PGSC0003DMG400000150	0	0	0	0	-10	0	0	0	0	0	0
PGSC0003DMG400000151	-1.12041	-0.0364232	-0.624029	-0.363062	-0.280224	-0.948585	-0.0704072	-0.123764	0.265298	-1.06705	-0.425485
PGSC0003DMG400000152	-1.02502	-0.0603442	-0.299539	-0.0634741	-0.250875	-0.511495	0.578713	0.0787776	0.197966	-0.525086	-0.179533
PGSC0003DMG400000153	-0.0978268	-0.0711938	-0.405409	0.000407652	-0.0568906	-0.644616	-0.0909332	0.0695141	0.352619	-0.258274	-0.354299
PGSC0003DMG400000154	0	0	0	0	0	-10	-10	0	0	-10	0
PGSC0003DMG400000155	0	0	0	0	0	0	0	0	0	0	0
PGSC0003DMG400000156	-0.879048	0.60156	-0.912715	0.937381	-0.0922993	-0.826641	0.727041	-0.229851	0.443369	0.077844	-0.0716603
PGSC0003DMG400000157	-0.45415	-0.380858	-0.305337	-1.01769	-0.497713	-0.798401	-0.131381	0.0547115	-0.363892	-0.640242	0.0377457
PGSC0003DMG400000158	-0.102079	-0.32027	0.644168	1.09463	0.156878	-0.779247	2.56184	1.51824	0.670122	0.941523	0.527851
PGSC0003DMG400000159	-0.824432	-0.661259	-0.597713	0.0742076	-0.836447	-1.16293	-0.300325	0.597203	0.385969	-1.72196	-0.450025
PGSC0003DMG400000160	0.293126	-2.23514	-0.557445	-3.03254	1.38292	-0.139068	-1.14531	0.0843317	-2.13287	-0.936516	-0.0179355
PGSC0003DMG400000161	0.81887	0.479686	-0.451075	0.608069	-0.219291	0.168164	0.040745	-0.0186847	0.26708	0.878299	0.193922
PGSC0003DMG400000162	-1.16562	0.211093	-0.706719	-0.425354	-0.337281	-0.907455	0.443318	-0.0527002	0.468906	-0.669598	-0.310513
PGSC0003DMG400000164	-0.131687	0.123143	-0.692842	-0.332422	-0.269279	-0.703033	-0.141962	-0.100078	0.114154	-0.173571	-0.091089
PGSC0003DMG400000165	0.178906	0.60566	-0.307459	0.158414	-0.182126	-0.307281	0.540472	0.122703	0.444965	0.596675	0.283398
PGSC0003DMG400000166	1.42146	-0.225947	-0.170924	-0.0469654	0.083217	-0.460301	-0.0994671	0.0348815	0.165768	1.28711	-0.356833
PGSC0003DMG400000167	-0.133167	-0.0548008	-0.35619	-0.202244	0.64426	-0.777112	0.25027	-0.290946	0.326185	0.408049	-0.671932
PGSC0003DMG400000168	0.036162	0.399115	-0.623772	0.325951	-0.490384	-0.186765	-0.296117	-0.0960521	0.0566631	-0.163903	0.2464
PGSC0003DMG400000169	-0.0611205	-0.216231	-0.11705	0.301535	-0.0874273	-0.529601	0.474403	0.248823	0.490173	0.164459	-0.457581
PGSC0003DMG400000170	-0.933403	0.424559	-0.812365	-0.0913337	-0.471518	-0.675643	0.172111	-0.104026	0.0970115	-0.657267	0.223522
PGSC0003DMG400000171	-0.88421	0.256513	-0.35402	0.129925	0.161559	-0.491985	0.419139	-0.0414538	0.23823	-0.423617	-0.0231706
PGSC0003DMG400000172	-0.76319	0.40416	-0.485042	-0.267231	-0.161338	-0.551467	0.857672	-0.0666796	0.31716	0.161162	0.0203208
PGSC0003DMG400000173	0.999061	0.565422	-0.24532	1.47672	0.295639	-0.856703	-0.198818	-0.189848	1.08456	0.990091	-0.708982
PGSC0003DMG400000174	1.67643	0.264045	0.0374739	0.206249	-0.00181006	-0.214347	-0.182246	0.1869	0.475032	1.30729	-0.0240858
PGSC0003DMG400000175	-0.266058	0.258643	-0.377197	-0.0887432	0.0717616	-0.70234	0.290431	-0.197351	0.257282	0.221723	-0.195991
PGSC0003DMG400000176	1.57983	-1.42807	-0.175053	0.760815	0.493891	0.684714	0.391968	-0.0784506	-1.11428	2.05025	-0.392239
PGSC0003DMG400000177	1.46781	0.0530051	-0.607721	0.055345	0.259492	-0.172432	-0.880572	-0.300514	0.00380153	0.887751	-0.25131
PGSC0003DMG400000178	2.14118	-0.700029	-0.421891	-0.390283	-0.386274	0.51881	-0.03068	0.356823	-0.561629	1.75367	0.218423
PGSC0003DMG400000179	1.1123	0.667284	-0.16327	0.699343	0.338051	-0.185903	0.193549	0.0107508	0.384581	1.2951	0.293454
PGSC0003DMG400000180	0.0311966	0.529628	-0.389975	0.347695	-0.0607942	-0.347494	-0.738053	-0.291854	0.254375	-0.415002	-0.0166011
PGSC0003DMG400000181	0.967777	0.615208	-0.33441	1.0569	0.248177	-0.122333	0.342497	-0.0323894	0.429688	1.34266	0.153131
PGSC0003DMG400000184	-0.171511	2.93449	-1.72377	2.74517	-0.654631	2.01014	1.65493	0.030231	0.739987	1.45319	2.22473
PGSC0003DMG400000185	-0.968149	0.466454	-0.465455	0.401087	-0.161639	-0.109015	0.22685	0.145339	0.115239	-0.886637	0.496554
PGSC0003DMG400000186	3.42402	-1.33842	0.634484	-2.06333	1.10482	-0.0605995	-0.146077	1.41238	-1.0928	1.86556	1.16676
PGSC0003DMG400000187	-1.97888	-0.0507191	-0.480634	-0.555911	-0.030384	-0.815874	-0.370891	-0.367937	0.0927278	-1.98183	-0.511384
PGSC0003DMG400000188	0.0741037	-0.44841	-0.230609	-0.379257	-0.300414	-0.754327	-0.262161	0.0746235	0.0312401	-0.262681	-0.405027
PGSC0003DMG400000189	-1.59628	-0.318186	-0.27564	-0.697021	-0.380277	-0.971661	0.300361	0.0266307	-0.0749815	-1.32255	-0.216574
PGSC0003DMG400000190	-0.834798	0.0425079	-0.57217	-0.520746	-0.214904	-1.20039	0.366531	0.0318684	0.303226	-0.500136	-0.22885
PGSC0003DMG400000191	-0.034848	0.360395	-0.641158	-0.300199	0.0316394	-0.614516	-0.220718	-0.0941175	0.330557	-0.161448	-0.0642802
PGSC0003DMG400000192	-0.295718	0.665105	-0.386856	0.276595	0.016121	-0.730384	-0.118063	-0.192656	0.265272	-0.221126	0.207177
PGSC0003DMG400000193	2.38788	2.96676	-1.35315	4.68192	-1.39976	1.04412	-0.246767	0.254741	0.177963	1.88638	3.04354
PGSC0003DMG400000194	0.0245519	1.01247	-0.445223	1.2203	-0.17495	0.273345	1.72812	0.238703	0.0849261	1.51397	1.16624
PGSC0003DMG400000195	-0.201361	-0.186114	0.174287	0.565085	0.232315	-0.139215	0.786598	0.219482	0.167548	0.365755	-0.13418
PGSC0003DMG400000196	0.3012	0.373654	-0.308144	-0.0355978	-0.132851	-0.59751	0.156456	0.219922	0.582883	0.237734	0.0106932
PGSC0003DMG400000197	-0.208919	-0.0113304	-0.138573	-0.0396537	0.161886	-0.373729	0.266409	0.122275	-0.0137163	-0.0647848	0.124661
PGSC0003DMG400000199	1.36446	-0.45508	-0.527342	-0.220777	0.238015	-0.187236	10	0.350117	-0.287269	10	0.182307
PGSC0003DMG400000200	-0.698223	-0.118395	-0.397916	-0.427725	-0.0949698	-0.633928	0.322528	0.20877	0.1393	-0.584465	-0.0489257
PGSC0003DMG400000202	0	0	0	0	0	0	0	0	0	0	0
PGSC0003DMG400000203	0.191312	-0.137647	-0.180984	0.266143	-0.102146	-0.200278	0.220742	0.0181548	0.331909	0.393899	-0.451401
PGSC0003DMG400000204	-0.23753	-1.13584	-0.503695	-1.33728	-0.0485117	-1.01186	-0.69538	0.0443843	-0.531069	-0.977294	-0.560386
PGSC0003DMG400000205	-3.29504	2.48266	-5.27469	1.31992	-4.11892	0.0716255	2.4356	-1.06587	-0.667904	0.20643	2.08469
PGSC0003DMG400000206	-0.56027	-0.15596	-0.44714	-0.241701	0.00931221	-0.519758	0.180247	-0.069286	0.0253347	-0.310738	-0.250581
PGSC0003DMG400000207	0.714689	2.39713	-2.07861	-1.44322	-4.01821	-0.380393	10	1.88037	-0.669645	10	4.94715
PGSC0003DMG400000208	0.467766	-0.796814	-0.625246	-1.28102	0.271399	0.251935	-0.656673	0.0798086	-1.00708	-0.268716	0.290076
PGSC0003DMG400000209	-0.48159	0.202151	-0.191441	0.400521	0.000747065	-0.432322	0.533105	0.0588037	0.343009	-0.007288	-0.0820544
PGSC0003DMG400000210	0.186277	-0.353471	-0.0304234	-0.142904	0.292223	-0.411026	0.263478	0.220877	0.161296	0.228878	-0.29389
PGSC0003DMG400000211	-4.1973	1.94688	-0.101148	2.76934	0.361932	1.3649	0.399415	0.699244	-0.293722	-4.49712	2.93985
PGSC0003DMG400000212	0	0	0	0	10	0	0	-10	0	10	-10
PGSC0003DMG400000213	2.95452	0.0244389	-0.47044	0.0424152	0.374297	0.593511	-0.837246	-0.370664	-0.0455965	2.48794	-0.300629
PGSC0003DMG400000214	0.883378	-1.49923	0.0195771	-0.96089	0.0786055	-0.939182	-0.612363	0.361309	-0.199124	-0.0902937	-0.938799
PGSC0003DMG400000215	-0.000934976	0.780992	-1.48889	0.202545	-0.866611	-0.338331	0.897343	-0.587822	0.149341	1.48423	0.0438299
PGSC0003DMG400000217	10	-3.10404	1.04843	-1.15173	0.469105	1.66964	-10	1.23493	-1.46498	2.63088	-0.404131
PGSC0003DMG400000218	0	0	0	0	0	0	0	0	0	0	0
PGSC0003DMG400000219	1.28778	-0.584737	0.315813	-1.17016	0.40743	-1.10653	-0.379384	0.396404	0.0524906	0.511995	-0.240823
PGSC0003DMG400000221	0.76763	1.67146	-1.84028	0.887154	-0.308097	0.779046	-0.322678	0.184907	0.268754	0.260045	1.58761
PGSC0003DMG400000222	-0.156726	-0.463689	-0.186985	-0.551077	1.43436	-0.0196625	0.345832	0.0397917	-0.645369	0.149314	0.221471
PGSC0003DMG400000225	-10	10	-10	10	-10	0	-1.3978	0	10	-10	0
PGSC0003DMG400000226	0	0	0	0	0	0	0	0	0	0	0
PGSC0003DMG400000227	0.0659393	0.641206	-0.481307	0.851663	-0.313712	0.1392	2.81231	0.208239	0.180727	2.67001	0.668718
PGSC0003DMG400000228	0.404039	-0.0584338	-0.0691592	0.682896	-0.0744573	-0.1526	0.0693715	0.056692	0.286644	0.416718	-0.288386
PGSC0003DMG400000229	-0.346803	0.535053	-0.826932	-0.178636	-0.651881	-0.453639	-0.288241	-0.0532475	0.0015833	-0.581796	0.480222
PGSC0003DMG400000230	-0.489234	0.270648	-0.431026	0.373643	-0.110433	-0.0233208	0.454366	0.0275634	0.0238556	-0.0624313	0.274356
PGSC0003DMG400000231	0.816249	-0.403265	-0.102621	-0.307876	0.233765	-0.0773643	0.0461913	0.481245	0.120693	0.381196	-0.0427136
PGSC0003DMG400000232	-1.53592	0.560946	-0.528308	-0.164998	-0.11944	-0.478924	0.952835	-0.350943	-0.0754387	-0.232139	0.285441
PGSC0003DMG400000233	1.62556	0.66201	-0.508865	0.732205	-1.79501e-05	0.233063	-0.585315	-0.0388901	0.677174	1.07914	-0.0540535
PGSC0003DMG400000234	-0.71403	-0.0259186	-0.446932	-0.445759	0.039012	-1.20077	0.384208	-0.0498166	0.338682	-0.280006	-0.414417
PGSC0003DMG400000235	-0.641861	0.278689	-0.540184	-0.0430607	-0.341208	-0.733119	-0.455253	0.0702689	0.382293	-1.16738	-0.033335
PGSC0003DMG400000236	0.152437	0.310073	-0.556675	-0.186556	0.0817726	-1.04267	-0.0912566	-0.207848	0.472018	0.269028	-0.369793
PGSC0003DMG400000237	0.12371	0.976359	-1.35938	0.0268157	-0.738706	-0.699038	-0.00159534	-0.382214	0.101812	0.504329	0.492332
PGSC0003DMG400000238	0.541695	-0.0825759	-0.0907155	0.343239	0.0764412	-0.295876	0.155005	0.123647	0.24887	0.573053	-0.207799
PGSC0003DMG400000239	-0.0206919	-0.111219	-0.496591	-0.5186	-0.156543	-0.877107	-0.0111119	-0.0111147	0.0330945	-0.020689	-0.155428
PGSC0003DMG400000240	-0.294821	-0.452921	-0.796149	-0.122907	-0.264242	0.0641946	-0.237026	0.134912	-0.289817	-0.666759	-0.0281923
PGSC0003DMG400000241	-0.587076	0.89104	-0.2867	1.5988	-0.0551124	0.318265	0.818051	0.326501	-0.0932746	-0.0955258	1.31082
PGSC0003DMG400000242	-0.414332	0.0431321	-0.297559	-0.38604	-0.23917	-0.706744	0.531032	-0.0314226	-0.0511102	0.148123	0.0628197
PGSC0003DMG400000243	-0.305419	-0.392112	-0.328913	-0.116254	0.125898	-0.642387	0.103706	0.121643	-0.0283061	-0.323356	-0.242163
PGSC0003DMG400000244	-2.22451	0.387128	-1.4133	-1.00608	-0.202677	-1.20617	0.222609	-0.887935	-0.280918	-1.11396	-0.219888
PGSC0003DMG400000245	-0.0442702	-0.480051	-0.3602	-0.980473	-0.479592	-0.909814	0.110827	0.184648	0.01638	-0.118091	-0.311783
PGSC0003DMG400000246	-0.681731	-0.254292	-0.0515341	-0.5995	-0.261689	-1.06035	0.471317	0.135543	-0.073747	-0.345957	-0.0450023
PGSC0003DMG400000247	-0.389978	0.536022	-0.04646	0.231718	-0.245183	-0.960941	0.393168	0.0496796	0.694732	-0.0464891	-0.10903
PGSC0003DMG400000248	0.453627	-0.225764	0.078808	-0.799218	0.0454674	-0.455162	-0.0537415	-0.0298046	-0.287909	0.42969	0.0323408
PGSC0003DMG400000251	0.679043	0.61005	-0.434896	0.971237	-0.0139477	0.234715	0.0299919	0.0416693	-0.110995	0.667365	0.762714
PGSC0003DMG400000252	10	0.428817	10	10	0	10	0	10	0.05861	0	10
PGSC0003DMG400000254	-0.70619	1.39865	0.604375	0.28589	1.18647	-0.653748	0.816979	-0.0820583	1.69129	0.192847	-0.374694
PGSC0003DMG400000255	0	0	0	0	0	0	0	0	0	0	0
PGSC0003DMG400000256	0	0	0	0	0	0	0	0	0	0	0
PGSC0003DMG400000257	0.549855	-0.454152	-1.02133	10	1.00262	10	0.651727	0.619885	1.24442	0.581697	-1.07869
PGSC0003DMG400000259	10	1.28259	10	-1.09457	-1.28239	10	-10	1.7503	1.23748	-0.75963	1.79541
PGSC0003DMG400000261	0.207413	-10	10	0	0.878659	0.170208	10	-0.238473	-10	10	0.0188191
PGSC0003DMG400000263	-0.673393	1.41026	-1.46723	0.866877	-0.281643	0.851197	10	-0.135121	0.284017	10	0.991124
PGSC0003DMG400000264	-0.482387	0.490504	-0.289247	-0.107704	-0.558024	-0.61997	1.02795	1.5371	1.33997	-0.991539	0.687632
PGSC0003DMG400000265	1.1622	0.618078	-0.793305	-0.082104	0.241192	-0.146902	-0.7552	-0.557845	0.0434639	0.964846	0.0167695
PGSC0003DMG400000270	0	0	0	0	10	-0.297402	-10	-10	-10	-2.44491	1.72669
PGSC0003DMG400000271	-10	0	-10	-10	-10	-0.700034	2.40541	0	-10	-10	10
PGSC0003DMG400000272	-0.659952	0.668579	-0.865195	0.554332	0.00680514	-0.0607762	0.759005	-0.221508	0.571503	0.320561	-0.124433
PGSC0003DMG400000273	0.0672755	0.666143	-0.224906	0.738187	-0.100792	-0.0631179	0.630902	0.310609	0.25625	0.387569	0.720502
PGSC0003DMG400000274	0.786694	0.364559	-0.0781761	1.02161	0.530508	-0.364574	0.398084	-0.0304716	0.170624	1.21525	0.163464
PGSC0003DMG400000275	0.734821	0.544374	-0.225188	0.689944	-0.220996	0.0812772	0.0853667	0.149232	0.535797	0.670956	0.157809
PGSC0003DMG400000276	-0.358658	0.226503	-0.373395	0.176066	-0.182615	-0.4657	0.0449771	0.0524067	0.116082	-0.366088	0.162827
PGSC0003DMG400000277	-10	0	-10	-10	10	1.13421	-0.306739	-10	-10	-3.10941	2.39301
PGSC0003DMG400000278	-0.53911	0.0608299	-0.200686	0.0269628	-0.320906	-0.801879	0.442827	0.203077	0.232701	-0.299361	0.0312061
PGSC0003DMG400000279	0.805549	0.458916	-0.241744	0.712013	-0.259566	-0.0547854	-0.287409	0.138114	0.509897	0.380026	0.0871329
PGSC0003DMG400000280	0	0	0	0	0	-10	0	0	0	0	0
PGSC0003DMG400000281	-0.604986	0.225425	-0.399702	0.0798738	-0.605761	-0.593964	0.24589	0.221155	0.260542	-0.580251	0.186038
PGSC0003DMG400000282	-0.989758	0.224602	-0.431367	-0.0393288	0.482765	-0.688556	0.196281	-0.0138258	0.292373	-0.779652	-0.0815974
PGSC0003DMG400000284	10	-1.34101	2.27588	-1.08103	1.60933	-1.03218	-10	1.50591	-0.403623	2.34218	0.568518
PGSC0003DMG400000285	0.640464	0.241461	-0.425048	0.261153	-0.0400221	-0.219749	-0.14838	0.0173445	0.594955	0.47474	-0.33615
PGSC0003DMG400000286	1.07814	-0.148642	-0.224433	0.244439	0.123158	0.0724386	-0.249091	0.194473	0.19291	0.634576	-0.147079
PGSC0003DMG400000288	0.913944	-0.194831	-0.437987	-0.0982546	-0.289428	-0.764398	0.604565	0.090634	0.220306	1.42788	-0.324503
PGSC0003DMG400000289	1.66025	0.250724	-0.167574	0.900098	0.13864	-0.00245699	0.300351	0.183832	0.640676	1.77677	-0.206121
PGSC0003DMG400000290	1.35779	-0.0671574	-0.133884	-0.452008	-0.810014	-0.506823	-0.849069	0.579185	0.565871	-0.0704622	-0.0538434
PGSC0003DMG400000291	1.1529	0.286324	-0.397442	0.280099	0.176045	-0.438176	-0.522509	0.0539651	0.354176	0.576431	-0.0138867
PGSC0003DMG400000292	-0.587258	0.503007	-1.08403	-0.37931	-0.0563192	-0.975116	-0.4206	-0.205056	0.299787	-0.802801	-0.00183702
PGSC0003DMG400000293	-10	0	0	0	-1.59246	-1.30103	10	-10	-10	10	1.17056
PGSC0003DMG400000294	0	0	0	0	0	0	0	0	0	0	0
PGSC0003DMG400000295	-0.223618	0.443297	-0.468434	0.156494	0.207717	-1.55925	0.290113	-0.209544	0.726613	0.276039	-0.49286
PGSC0003DMG400000296	-1.03897	-0.613311	-0.0567218	-0.179715	-0.921613	-0.704825	0.179939	1.16989	0.347831	-2.02892	0.208751
PGSC0003DMG400000297	-0.208051	-0.879765	-0.47364	-1.31643	-0.369026	-0.754047	1.24576	0.363771	-0.613179	0.67394	0.097185
PGSC0003DMG400000298	0.281835	0.00516329	-0.0419446	0.298499	0.1531	-0.406904	-0.15466	-0.0383515	0.262642	0.165527	-0.29583
PGSC0003DMG400000301	3.25847	-0.372981	-0.132254	0.0238482	0.436974	-0.0242227	-0.318917	-0.419661	-0.165277	3.35922	-0.627365
PGSC0003DMG400000302	0.986614	-0.191271	-0.169956	0.262002	0.0144647	-0.351352	-0.222912	0.0685248	0.344629	0.695177	-0.467375
PGSC0003DMG400000303	0	0	-10	-10	-10	10	0	0	-10	0	10
PGSC0003DMG400000304	1.81293	2.94022	-3.48455	-1.11438	-3.81678	0.0322968	10	0.749916	-0.356687	10	4.04682
PGSC0003DMG400000305	0.206289	0.435242	-0.476679	-0.117516	-0.499659	-0.684483	-0.0575207	0.166208	0.0987496	-0.0174391	0.5027
PGSC0003DMG400000307	-1.08675	-0.00418219	-3.71416	-1.59156	-3.43454	2.23161	0.0364536	-1.35489	-2.8516	0.304599	1.49252
PGSC0003DMG400000308	1.61093	-0.0071856	0.199495	0.299845	0.199609	-0.0879846	0.553909	0.302074	0.366392	1.86277	-0.071504
PGSC0003DMG400000309	0.0460428	0.206124	-0.366406	0.142038	0.032424	-0.54756	-0.133093	-0.0243233	0.387716	-0.062727	-0.205915
PGSC0003DMG400000310	-0.852587	0.583018	-0.252272	-0.0499278	-0.195918	-0.210742	0.191114	-0.107933	-0.0773453	-0.553539	0.55243
PGSC0003DMG400000311	-0.425483	0.6065	-0.701186	0.777833	-0.227605	-0.305808	0.444234	0.0696301	-0.203698	-0.0508793	0.879828
PGSC0003DMG400000312	-0.449735	-0.0505615	-0.457273	-0.243548	0.101948	-0.785503	-0.15768	-0.129839	0.279235	-0.477576	-0.459635
PGSC0003DMG400000313	0.529163	-0.162401	-2.4269	-3.82451	-2.58725	-0.164805	10	0.906131	-2.23811	10	2.98184
PGSC0003DMG400000314	0	0	0	0	0	0	0	0	0	0	0
PGSC0003DMG400000315	0.0561768	0.0552094	-1.19878	-1.14153	0.961761	-2.48439	-0.387921	-0.690386	0.688365	0.358642	-1.32354
PGSC0003DMG400000317	10	1.21874	0.496884	3.00741	0.337137	0.518491	0	1.15407	-0.273338	10	2.64615
PGSC0003DMG400000318	10	0.623544	1.62797	2.16713	1.57169	1.84381	0	1.12339	0.207849	10	1.53909
PGSC0003DMG400000319	10	0.32393	0.0148844	1.04347	0.667519	0.326649	0	0.0259324	-0.277719	10	0.627581
PGSC0003DMG400000320	10	1.70063	0.148465	1.86159	0.805074	0.179389	0	0.103998	0.52751	10	1.27712
PGSC0003DMG400000321	3.25381	0.247371	-0.514811	0.408019	0.150059	-0.0990718	-0.777079	-0.0306218	0.240103	2.50735	-0.0233544
PGSC0003DMG400000322	-0.447523	0.194242	-0.193884	0.228438	0.213112	-0.613845	0.613254	0.21043	0.0935432	-0.0446992	0.311128
PGSC0003DMG400000323	-1.29347	0.322401	-0.684023	-0.547959	-0.381425	-1.17316	0.097435	-0.155507	0.519435	-1.04053	-0.352541
PGSC0003DMG400000324	-0.403012	-0.0221106	-0.316919	0.0700161	-0.16399	-0.315125	0.264234	-0.0328162	0.112538	-0.105961	-0.167465
PGSC0003DMG400000325	-0.216905	-2.83917	-0.471865	-3.53398	-1.39778	-1.21719	-0.626239	1.16457	-1.81571	-2.00772	0.141109
PGSC0003DMG400000326	-0.8351	-1.98311	-1.24529	-2.97585	-1.40367	-1.07987	-0.526098	0.740719	-1.88906	-2.10192	0.646668
PGSC0003DMG400000327	-0.885035	-2.82073	-1.07226	-3.63649	-1.29091	-1.57456	-0.8879	0.794792	-1.93471	-2.56773	-0.0912328
PGSC0003DMG400000328	0.0687499	0.276363	-0.389184	0.35318	0.0811126	-0.197852	0.247585	0.0195209	0.175567	0.296814	0.120317
PGSC0003DMG400000329	-0.652565	-0.54404	-0.27331	-0.225272	0.04038	-0.888194	0.678766	0.231069	0.0949262	-0.204868	-0.407898
PGSC0003DMG400000330	1.14854	-0.0251253	-0.0538246	0.449697	-0.0632023	-0.100555	0.101212	0.282962	0.52152	0.966791	-0.263683
PGSC0003DMG400000331	-0.536521	0.319502	-0.811207	-0.000360591	-0.262296	-1.51056	0.215337	0.0746321	0.910909	-0.395817	-0.516775
PGSC0003DMG400000332	-7.7459	0.59065	-0.688681	0.934271	-0.368206	-0.158475	0.00698991	-0.128375	-0.150534	-7.61054	0.612809
PGSC0003DMG400000333	-0.662567	-0.653823	-0.560922	-0.490637	-0.359105	-0.758898	-0.0195293	0.296133	0.0162675	-0.978229	-0.373957
PGSC0003DMG400000334	2.29833	1.48083	-0.0307161	2.77922	0.58911	0.997309	0.866166	0.535547	0.33809	2.62895	1.67828
PGSC0003DMG400000335	4.66428	0.677689	0.0714788	3.07291	0.215981	0.996619	0.303589	1.18484	0.0795167	3.78303	1.78302
PGSC0003DMG400000336	0.10685	0.175196	-0.525637	-0.139516	-0.235586	-0.493427	-0.278393	-0.111918	0.336812	-0.0596237	-0.273534
PGSC0003DMG400000337	0.900582	0.0128874	-0.441355	0.439487	-0.429402	-0.370621	0.0382878	0.117173	0.233011	0.821697	-0.102951
PGSC0003DMG400000338	-0.417296	-0.216441	-0.88873	-1.30521	0.913977	-1.5629	-1.66977	-0.484388	-0.733337	-1.60268	0.0325088
PGSC0003DMG400000339	4.49138	0.774907	-0.390054	-0.482056	0.979748	0.0415744	-0.321089	-0.106461	0.175635	4.27675	0.492811
PGSC0003DMG400000340	-2.10232	-10	-0.224526	-10	-1.15224	-1.62706	0.271722	0.0949593	-10	-1.92556	0.649466
PGSC0003DMG400000341	-0.715168	0.828028	-0.777952	0.177082	-0.134921	-0.425713	0.293996	-0.477526	0.230679	0.0563541	0.119823
PGSC0003DMG400000342	-0.0988089	0.789761	-0.777738	0.0236334	-0.151758	-0.41912	0.635637	-0.221336	0.307644	0.758165	0.260781
PGSC0003DMG400000343	0.306168	0.0722168	0.0849181	0.475604	0.116529	0.147014	0.246649	0.124676	0.0428326	0.428142	0.15406
PGSC0003DMG400000344	-1.00157	-0.128601	-0.272467	-0.271427	-0.146639	-0.94453	0.437989	0.122892	0.21376	-0.686475	-0.219469
PGSC0003DMG400000345	-0.63577	0.193073	-0.444859	-0.209789	-0.369947	-0.620182	-0.146191	0.140339	0.310679	-0.922301	0.0227331
PGSC0003DMG400000347	1.13103	-0.0282606	-0.0830806	0.674096	0.06396	-0.0843338	0.110147	0.118126	0.618656	1.12305	-0.528791
PGSC0003DMG400000348	3.16507	0.543977	-0.615735	-0.744411	-0.51924	-0.41061	0.026002	-0.00181392	0.0880999	3.19288	0.454063
PGSC0003DMG400000349	-10	10	0	1.05081	0.00101168	-0.598727	3.24384	-10	-0.143889	-0.817713	2.00177
PGSC0003DMG400000350	-1.02803	-0.457748	-0.498811	-1.06812	0.504132	-1.02255	-0.0623822	-0.12384	-0.308413	-0.966569	-0.273175
PGSC0003DMG400000351	0.279057	0.165784	-0.313696	-0.28098	-0.0230886	-0.890994	0.282515	0.0453833	0.336749	0.516188	-0.125582
PGSC0003DMG400000352	-10	10	-10	0.30816	-0.336113	0.970739	10	-10	-0.115023	10	0.535421
PGSC0003DMG400000353	-2.21941	-0.0119159	-1.47883	-0.821872	-0.810195	-1.57263	0.905591	0.392498	0.609438	-1.70631	-0.228856
PGSC0003DMG400000354	-1.76796	0.0623237	-1.0079	-0.937445	-0.877519	-1.15628	0.22174	-0.121068	-0.0550864	-1.42515	-0.0036583
PGSC0003DMG400000355	0.280319	0.460167	-0.290627	0.338975	-0.0942063	-0.0681199	-0.33671	-0.0525553	0.233318	-0.00383509	0.174294
PGSC0003DMG400000356	0.793311	-0.217018	-0.188829	-0.0639776	0.282625	-0.818708	0.559626	0.0623279	0.334189	1.29061	-0.488879
PGSC0003DMG400000357	0.756841	-0.735112	0.525609	-1.49256	0.41202	-0.374362	0.303058	0.621996	-0.332843	0.437903	0.219726
PGSC0003DMG400000358	1.28623	1.64493	0.0277437	3.07608	0.660012	2.21535	2.29137	0.557314	0.638387	3.02028	1.56386
PGSC0003DMG400000359	1.99145	-0.552355	-0.469017	-0.30689	-0.0924333	-0.308312	-1.38842	-0.118864	-0.00941777	0.721895	-0.661802
PGSC0003DMG400000360	-2.93677	0.336589	-0.918567	-0.110009	0.333109	-1.26604	-0.0306911	-0.688546	0.138686	-2.27892	-0.490642
PGSC0003DMG400000363	0.541496	-2.67568	-0.1809	-3.55918	-1.46816	-2.37317	-2.1879	0.770101	-2.30992	-2.4165	0.404333
PGSC0003DMG400000364	-1.74269	0.231673	-0.59273	-0.839492	-0.396061	-1.35626	0.216618	0.0408975	-0.0339879	-1.56697	0.306559
PGSC0003DMG400000365	-1.28076	-0.703173	-0.694314	-0.507496	-0.195536	0.0820106	0.36496	-0.00658662	-0.680893	-0.909209	-0.0288669
PGSC0003DMG400000366	0.0011711	-0.828303	-0.484179	-0.910781	-0.244425	-0.849675	0.393043	0.000949366	-0.208511	0.393264	-0.618842
PGSC0003DMG400000367	-2.14188	1.67564	-0.554757	0.808953	1.81171	1.28729	0.200877	-1.24634	0.663628	-0.694667	-0.234328
PGSC0003DMG400000368	1.82889	0.569269	-0.470433	1.53623	0.263091	-0.310225	-0.0798458	0.210355	0.731122	1.53869	0.048501
PGSC0003DMG400000370	0.170028	-10	0.644994	0	-0.843919	0	-0.163267	0.27594	0	-0.269179	-10
PGSC0003DMG400000371	-0.391969	0.157947	-1.80069	0.365151	-0.306691	-1.22704	-0.0255222	-0.258171	0.426776	-0.15932	-0.527
PGSC0003DMG400000372	-0.520137	0.148668	-0.492032	-0.26649	-0.0544573	-0.654675	0.462999	-0.00398797	-0.042824	-0.0531505	0.187504
PGSC0003DMG400000374	0.858056	-0.00293102	-0.181014	-0.326066	-0.273575	0.317909	0.404649	0.0283516	-0.318965	1.23435	0.344385
PGSC0003DMG400000375	0.495059	-0.249723	-0.171709	-0.202828	0.0811741	-0.456502	-0.10379	-0.1215	-0.050402	0.512769	-0.320821
PGSC0003DMG400000376	1.41985	0.461279	-0.225043	0.410375	0.0228148	-0.348601	0.44279	0.000836249	0.476054	1.86181	-0.0139386
PGSC0003DMG400000377	10	-0.00777573	1.1262	-0.313256	-2.38528	-1.33279	0	2.22674	1.04728	10	1.17169
PGSC0003DMG400000378	0.65796	-0.3189	-0.282055	-0.158187	-0.133804	-0.694117	-0.116265	0.177619	0.262009	0.364077	-0.403291
PGSC0003DMG400000379	1.11039	0.25558	0.0673155	0.615978	0.511176	-0.00471007	0.186112	0.230352	0.301049	1.06615	0.184883
PGSC0003DMG400000380	-1.71742	-0.0872808	-0.636677	-1.05296	0.299874	-1.16715	-0.142397	-0.18736	-0.0395154	-1.67245	-0.235126
PGSC0003DMG400000381	3.00764	0.706279	-1.67719	-0.476975	-1.63693	0.48882	0.842631	0.964327	-0.027882	2.88594	1.69849
PGSC0003DMG400000383	-0.936474	-0.827005	-0.397823	-0.739951	-0.508057	-1.24783	-0.333779	0.24481	0.169375	-1.51506	-0.75157
PGSC0003DMG400000384	-0.624744	-0.0512396	-0.615231	-0.64799	-0.043826	-1.02287	-0.493604	-0.136721	0.229228	-0.981627	-0.417189
PGSC0003DMG400000385	0.0175907	2.35098	-2.47069	0.727657	-0.957735	-0.392549	-1.69396	-1.12187	0.812144	-0.554495	0.416964
PGSC0003DMG400000386	1.16425	-0.0214426	0.185891	0.674119	0.648322	-0.0164118	0.763814	0.576068	0.631209	1.35199	-0.0765833
PGSC0003DMG400000387	0	0	-10	0	0	0	-10	0	0	-10	0
PGSC0003DMG400000388	0.579008	0.940908	-0.574595	-0.265907	0.152447	-1.25301	-0.718381	0.313677	1.36894	-0.45305	-0.114355
PGSC0003DMG400000389	10	1.43673	-0.367183	1.57647	10	-0.901121	0	-0.188053	2.21698	10	-0.968304
PGSC0003DMG400000392	-1.08888	-0.201669	-0.852777	-0.332201	-0.546627	-0.656932	0.364775	-0.734422	-0.433966	0.0103164	-0.502125
PGSC0003DMG400000393	0.40909	0.968423	-0.720087	0.519493	-0.13832	-0.29715	0.133112	-0.168882	0.409442	0.711084	0.390099
PGSC0003DMG400000394	-0.0683668	-0.0663459	0.100616	0.523567	0.0430375	0.104414	0.717838	0.125456	0.14477	0.524015	-0.0856595
PGSC0003DMG400000395	10	-0.957146	0.199353	-2.52397	-0.210138	1.23958	0	0.471853	-1.43157	10	0.946279
PGSC0003DMG400000396	0.318528	0.574096	-0.74109	0.667993	-0.00151919	-0.324391	0.134764	-0.403481	0.160687	0.856773	0.00992877
PGSC0003DMG400000397	-1.53074	0.0844803	-0.937383	-0.843938	0.0787339	-1.58293	0.292591	-0.507496	0.0375202	-0.730657	-0.460536
PGSC0003DMG400000398	-0.390437	0.481339	-0.0538359	1.63957	-0.502784	0.701518	0.996912	0.348381	0.180846	0.258093	0.648874
PGSC0003DMG400000399	0.0665586	0.224284	-0.113936	0.293948	-0.354694	-0.0505427	0.575587	0.347804	0.113007	0.294342	0.459081
PGSC0003DMG400000400	0	0	0	0	0	0	0	0	0	0	0
PGSC0003DMG400000401	-1.47779	-0.454994	-0.749699	-1.21688	-0.275248	-1.55212	0.120349	0.089484	-0.170002	-1.44693	-0.195508
PGSC0003DMG400000402	-1.51069	-0.992246	-0.682506	-1.90603	-0.908935	-1.59847	0.614487	0.506091	-0.780642	-1.4023	0.294487
PGSC0003DMG400000403	0	0	0	0	0	0	-10	0	0	-10	0
PGSC0003DMG400000404	2.12571	1.63909	-0.302631	1.79087	-0.0819104	0.415767	0.469496	-0.0573974	0.834952	2.6526	0.746745
PGSC0003DMG400000405	1.70423	-0.00613181	-0.0562405	0.322029	0.195804	0.19256	-0.271922	-0.172783	0.251789	1.60509	-0.430704
PGSC0003DMG400000406	-0.108214	0.127921	-0.0616386	-0.00316992	-0.578781	-0.0632929	0.6148	0.542791	-0.248725	-0.0362046	0.919437
PGSC0003DMG400000407	0.0303227	-0.368284	-0.143015	0.103537	0.177336	-0.433791	0.370444	0.169145	0.00441413	0.231622	-0.203554
PGSC0003DMG400000408	-0.116398	-2.16579	0.366587	-2.39816	0.00717022	-1.3458	-0.33088	0.333782	-0.925567	-0.78106	-0.906444
PGSC0003DMG400000409	-1.97107	0.0273418	-0.554592	-0.781549	-0.608627	-1.17288	0.101185	0.0835857	0.0103395	-1.95347	0.100588
PGSC0003DMG400000411	-1.07115	0.753495	-1.60967	-0.137378	-0.0209161	-2.37286	0.607586	-0.205745	1.16228	-0.257821	-0.614528
PGSC0003DMG400000412	1.5485	0.253914	-0.119906	0.632673	0.259521	-0.135931	0.385443	0.0638193	0.509213	1.87013	-0.19148
PGSC0003DMG400000413	-0.375182	0.159158	-0.334983	-0.108135	-0.0476394	-0.45012	0.184063	-0.034837	0.129587	-0.156282	-0.00526665
PGSC0003DMG400000414	-1.51197	1.22497	-1.88383	-1.40112	-10	-0.723955	1.64428	0	-0.271128	-10	10
PGSC0003DMG400000415	1.09135	1.07789	-0.224209	1.06986	0.302429	0.894805	-0.335591	0.09622	0.608469	0.659535	0.565646
PGSC0003DMG400000416	0.490805	0.495125	-0.344346	0.235492	-0.21209	0.373492	0.690857	-0.0383081	0.151181	1.21997	0.305636
PGSC0003DMG400000417	1.688	-0.214171	-0.654278	0.313861	0.271626	-0.0101183	-0.732925	0.0723531	0.357863	0.882727	-0.499681
PGSC0003DMG400000418	0.242264	1.64714	-2.3283	-0.368609	10	-2.2047	-0.625684	0.666557	1.76574	-1.04998	0.547962
PGSC0003DMG400000419	10	1.90385	-1.59907	0.207028	0.360962	-2.04393	0	-2.14915	1.76648	10	-2.01178
PGSC0003DMG400000420	1.24699	-0.165303	-0.131246	0.0562088	0.185972	-0.0175156	-0.142987	-0.108333	0.042251	1.21233	-0.315888
PGSC0003DMG400000421	0.768438	0.357256	-0.0593345	0.714613	0.0230604	-0.0498704	0.164466	0.304306	0.241826	0.628598	0.419736
PGSC0003DMG400000422	3.4341	-0.0408423	-0.733563	0.567371	-0.440624	-0.607017	1.33544	0.500033	1.27657	4.2695	-0.81738
PGSC0003DMG400000425	-1.50555	-2.2831	-1.23031	-4.87993	0.79303	-1.82736	-2.33899	-1.58025	-3.02741	-2.26428	-0.835938
PGSC0003DMG400000427	0.704301	0.675926	-0.641883	0.641864	-0.0792687	0.0279478	-0.0197145	-0.216273	0.590172	0.900859	-0.130519
PGSC0003DMG400000429	2.7354	-2.21418	-0.0588356	-1.51883	0.185192	0.0977207	0.220485	0.225188	-0.676713	2.7307	-1.31228
PGSC0003DMG400000431	4.12069	-3.91752	0.823775	-2.36961	0.605516	-0.859644	-2.93852	0.482889	-1.57757	0.699283	-1.85706
PGSC0003DMG400000432	4.19011	-4.56301	0.782278	-3.13181	0.552685	-0.930983	-2.75831	0.507428	-2.13809	0.924371	-1.91749
PGSC0003DMG400000433	-0.0501865	-0.406409	-0.247787	-0.159401	-0.106234	-0.35503	1.03642	0.135068	-0.0834837	0.851165	-0.187857
PGSC0003DMG400000434	-0.0724478	-0.102992	-0.156641	0.320395	0.0482545	-0.362297	0.173557	0.249017	0.131076	-0.147907	0.0149495
PGSC0003DMG400000435	0.0177256	-0.292465	-0.460442	-0.19451	-0.103789	-0.559356	-0.0385902	0.010804	-0.0576508	-0.0316687	-0.22401
PGSC0003DMG400000438	-1.2035	0.133493	-0.240583	-0.432262	0.0870031	-1.06434	0.649912	-0.201966	0.342467	-0.35162	-0.41094
PGSC0003DMG400000439	-1.80167	1.61082	-1.80248	0.428206	0.533784	0.0509151	0.582604	-0.893125	0.506134	-0.325936	0.211556
PGSC0003DMG400000440	0.0897161	0.675663	-0.180705	0.16187	0.446135	-0.564155	-0.215845	0.252836	0.344967	-0.378965	0.583531
PGSC0003DMG400000441	-2.54148	0.74219	-1.65717	-0.754049	-0.297078	-1.16545	1.22559	-0.879009	-0.0246662	-0.43688	-0.112153
PGSC0003DMG400000442	-0.0579422	0.353454	-0.751841	0.360913	-0.298295	-0.0534784	-0.289987	-0.305877	0.123752	-0.0420518	-0.0761741
PGSC0003DMG400000443	-1.6071	0.301791	-1.11846	-0.473006	-0.610343	-0.15482	0.754562	-0.000425396	-0.110397	-0.85211	0.411763
PGSC0003DMG400000444	-2.30596	-0.0635271	-0.197748	0.659949	-0.509312	-0.563905	0.289617	0.0435686	0.490247	-2.05992	-0.510206
PGSC0003DMG400000445	-0.416852	-0.303786	0.685231	-0.251032	0.0589092	-0.241841	-0.345419	0.622576	-0.602922	-1.38485	0.921712
PGSC0003DMG400000446	10	-10	10	0	-10	0	0	10	0	0	0
PGSC0003DMG400000447	0	10	0	10	0	0	0	0	10	0	0
PGSC0003DMG400000448	-0.613812	1.6052	-0.893878	-1.44341	-1.53016	-0.340012	0.129423	0.289079	-0.779644	-0.773468	2.67392
PGSC0003DMG400000449	-0.18536	-0.10428	-0.217186	-0.318299	0.12989	-0.454898	-0.33936	0.072222	0.0432183	-0.596942	-0.0752765
PGSC0003DMG400000451	-0.475499	0.0578629	-0.620893	-0.262594	-0.0130305	-0.592181	0.317337	-0.0793952	0.308278	-0.0787664	-0.329811
PGSC0003DMG400000453	10	0.16316	-0.660376	10	0.966564	-10	0	0.438628	10	10	-10
PGSC0003DMG400000454	0	0	-10	0	10	0	0	-10	0	10	-10
PGSC0003DMG400000455	0	10	-10	10	1.08869	-0.703291	0	-10	1.03588	10	-0.554801
PGSC0003DMG400000456	0.489208	-0.601216	-0.539604	-0.180717	-0.15128	-0.277608	-0.736212	-0.251105	0.0230176	0.00410001	-0.875338
PGSC0003DMG400000457	0.0711777	-0.397324	-0.483634	-0.34747	0.0685268	-0.78186	0.0349497	-0.0548399	0.0800175	0.160967	-0.532182
PGSC0003DMG400000459	-0.152853	0.205364	-0.193486	0.408108	-0.105509	-0.350013	0.577708	0.29098	0.358692	0.133874	0.137652
PGSC0003DMG400000460	-1.06468	-0.721139	-0.499044	-0.682799	0.610519	-1.8065	0.0176957	-0.370727	0.218192	-0.676256	-1.31006
PGSC0003DMG400000462	-0.288678	0.154908	-0.188707	-0.0473781	-0.101796	-0.277432	-0.0491251	0.00407519	0.0720716	-0.341878	0.086912
PGSC0003DMG400000464	0.586292	-0.0172961	-0.713293	0.172367	0.385687	-0.0416557	-0.531094	-0.0842545	0.0539936	0.139453	-0.155544
PGSC0003DMG400000465	-0.405438	-3.19292	0.131808	-2.08873	0.800345	-0.407259	-0.281569	-0.154597	-1.87508	-0.53241	-1.47244
PGSC0003DMG400000466	-1.10343	-10	-0.208239	0	0	0	2.17284	10	0	-10	0
PGSC0003DMG400000468	3.41382	-0.147741	-0.339002	0.50628	0.291389	0.308452	0.560413	-0.55708	0.0348078	4.53132	-0.739628
PGSC0003DMG400000470	-10	0	-10	-10	-0.843358	-0.293712	0.881891	-10	-10	-0.573761	1.63838
PGSC0003DMG400000471	-10	10	-10	-0.877558	-10	-2.2116	0.333164	0	0.902542	-10	10
PGSC0003DMG400000476	0	0	0	0	0	0	0	0	0	0	0
PGSC0003DMG400000477	-0.278405	-0.16898	-0.284646	-0.404713	-0.097198	-0.761021	0.591879	0.0340777	0.128409	0.279396	-0.263311
PGSC0003DMG400000478	-1.14795	-0.434771	-0.300098	0.786052	0.611269	0.0341365	0.0159352	0.196983	-0.158142	-1.329	-0.0796451
PGSC0003DMG400000480	-2.12679	1.3016	-1.50019	0.350331	-0.119363	-0.753187	-0.109855	-0.786234	0.403828	-1.45041	0.111541
PGSC0003DMG400000481	0.617061	0.0361202	-0.321942	0.546112	0.0494994	-0.120483	0.318863	-0.0616524	0.428443	0.997576	-0.453975
PGSC0003DMG400000482	1.33726	0.188341	-0.681865	-0.177899	1.10688	-0.422022	-0.442611	-0.108577	0.384129	1.00323	-0.304365
PGSC0003DMG400000483	0.0889349	0.046551	-0.177304	0.0605713	-0.294177	-0.520192	-0.201637	0.186634	0.178095	-0.299336	0.0550901
PGSC0003DMG400000484	2.0019	-3.75319	0.658315	-2.78587	-0.0188184	-0.694698	-2.26152	0.813002	-1.90872	-1.07261	-1.03146
PGSC0003DMG400000485	0	0	0	0	0	0	0	0	0	0	0
PGSC0003DMG400000486	-0.201278	0.0882629	-0.447983	-0.226278	-0.155649	-0.734533	0.0574052	0.0241505	0.291669	-0.168023	-0.179255
PGSC0003DMG400000487	0.676426	-0.898397	-0.492054	-0.647265	0.169774	-0.982508	-1.11517	-0.00264017	-0.00524433	-0.436105	-0.895793
PGSC0003DMG400000488	0.353409	-0.824569	-0.696534	-0.535704	0.152045	-1.02288	-1.19756	-0.0594158	0.185948	-0.784739	-1.06993
PGSC0003DMG400000489	-1.06209	0.111141	-0.236032	-0.111046	-0.157648	-0.773636	0.402631	0.0547404	0.211878	-0.714204	-0.0459967
PGSC0003DMG400000490	1.22686	-0.12062	-0.377817	-0.1265	0.00655357	-0.233067	-0.952716	-0.257085	0.0588429	0.531226	-0.436548
PGSC0003DMG400000491	-1.91621	-0.0575876	-0.299282	-0.606768	-0.322804	-0.869555	0.80624	0.312805	0.106248	-1.42278	0.14897
PGSC0003DMG400000492	-2.83502	0.197436	-0.683725	0.408486	-0.921558	-0.0509882	1.03425	0.178123	-0.400469	-1.9789	0.776027
PGSC0003DMG400000493	-10	10	-10	-0.313363	-0.955592	0.446057	0.930544	-10	-0.205244	-0.793859	1.60054
PGSC0003DMG400000494	0.160038	0.196701	-0.683998	-0.00670955	-0.0217113	-0.565688	-0.0805007	-0.221573	0.223982	0.301111	-0.248855
PGSC0003DMG400000495	0	0	0	0	0	0	0	0	0	0	0
PGSC0003DMG400000496	2.6157	-0.108756	-0.619937	0.605524	-0.169415	0.025161	-0.161831	-0.00436951	0.363834	2.45823	-0.47696
PGSC0003DMG400000498	0.0086433	-0.0970564	-0.246798	-0.689274	0.499783	-0.890729	0.206521	-0.181521	0.00363	0.396685	-0.282208
PGSC0003DMG400000499	0.642394	-0.130069	-0.082446	0.268812	-0.321357	-0.191804	0.378737	0.326325	0.241432	0.694806	-0.0451757
PGSC0003DMG400000500	-0.244688	-0.247268	0.181582	-1.08359	-10	0.161774	-0.674837	10	-1.0997	-10	10
PGSC0003DMG400000501	-0.791398	-0.137571	-0.231229	-0.329639	-0.0880836	-0.557227	0.126445	0.166973	0.14447	-0.831926	-0.115068
PGSC0003DMG400000502	-0.771356	-1.20163	-0.187152	-0.88877	-0.371536	-1.87088	-0.116083	0.316712	0.122422	-1.20415	-1.00734
PGSC0003DMG400000503	-0.795701	1.55313	-2.48269	-1.23011	-2.09927	0.00511017	0.0728716	0.289848	-0.632333	-1.01268	2.47531
PGSC0003DMG400000505	10	3.34347	-1.66501	2.00925	0.133098	0.615368	0	-0.270767	0.990874	10	2.08183
PGSC0003DMG400000508	0.0119163	-0.713805	-0.603534	-0.579784	-0.253316	-0.869268	-0.647433	-0.227256	0.0039998	-0.408261	-0.945061
PGSC0003DMG400000509	0.741881	-0.128507	0.188189	0	0.0565279	-0.347863	0.692246	0.30259	0.377911	1.13154	-0.203828
PGSC0003DMG400000510	0.368771	0.137435	-0.0241211	0.447378	0.251945	-0.33477	0.266919	0.195474	0.291937	0.440216	0.0409725
PGSC0003DMG400000511	1.8027	0.398368	-0.202281	0.226666	-0.0474042	0.374612	0.513383	0.361326	0.481257	1.95475	0.278437
PGSC0003DMG400000512	-1.22857	0.281763	-1.11861	1.51159	-0.418903	1.08399	0.0885705	0.280156	0.0271733	-1.42016	0.534746
PGSC0003DMG400000513	-1.54319	-0.333752	2.19678	-1.6078	2.27354	-0.0855218	0.46947	0.228837	-0.575769	-1.30256	0.470854
PGSC0003DMG400000514	0.140668	0.153091	-0.304855	0.0363347	-0.0350155	-0.568649	0.320101	-0.039784	0.399598	0.500553	-0.286291
PGSC0003DMG400000516	-0.826173	0.0446862	-0.276888	0.243753	-0.126466	-0.738928	0.18476	-0.0281364	0.256099	-0.613277	-0.23955
PGSC0003DMG400000518	-0.194067	0.0470218	-0.42342	-0.144226	-0.00263487	-0.429576	-0.157166	-0.217603	0.0331446	-0.13363	-0.203725
PGSC0003DMG400000519	-1.8281	6.27123	-0.927897	2.07729	-10	5.08195	0.888181	10	0.33641	-10	10
PGSC0003DMG400000520	-0.747366	-3.24831	0.52908	-3.43114	0.89269	-1.27877	-1.12386	0.882781	-1.89875	-2.75401	-0.466776
PGSC0003DMG400000521	2.75283	-0.243739	0.302592	0.00501865	0.623084	-0.226337	-2.1042	0.284752	0.15178	0.363878	-0.110768
PGSC0003DMG400000523	1.12689	2.19861	-1.30058	2.60209	-0.6112	1.39405	0.639702	0.159376	0.389377	1.60722	1.96861
PGSC0003DMG400000525	-0.327376	0.139721	-0.37676	-0.323677	-0.252516	-0.742601	0.252379	0.0201119	0.000793004	-0.0951087	0.15904
PGSC0003DMG400000529	1.48154	-0.28947	-0.997221	0.468448	-0.114203	-0.335665	-0.0867473	0.0106958	0.665339	1.38409	-0.944113
PGSC0003DMG400000530	2.61105	-1.55709	1.91359	-2.27583	1.38616	-0.166582	-0.974536	0.622011	-1.17286	1.01451	0.237781
PGSC0003DMG400000531	0.79599	0.525301	0.300059	0.438917	0.294961	-0.08298	0.472806	0.230064	0.649566	1.03873	0.105798
PGSC0003DMG400000533	-1.53017	0.208309	-1.29169	-0.41348	-1.79017	-2.07778	0.191309	0.531863	0.727	-1.87072	0.0131718
PGSC0003DMG400000534	0.756768	-0.965519	-0.341672	-0.779679	0.0527046	-1.0535	-0.224284	0.0830081	-0.143493	0.449476	-0.739019
PGSC0003DMG400000536	0.192807	0.541891	-0.113105	0.504018	0.106174	-0.14673	0.367118	-0.0304064	0.317185	0.590331	0.1943
PGSC0003DMG400000537	-0.839229	-0.212076	-0.0350145	-0.273324	0.303321	-0.648996	-0.0493139	0.25995	0.132336	-1.14849	-0.0844616
PGSC0003DMG400000538	2.29918	0.489608	-0.775295	0.200162	0.121338	0.441476	0.240266	-0.120277	0.585887	2.65973	-0.216556
PGSC0003DMG400000539	-0.0621407	0.363774	-0.150388	0.312524	-0.189759	-0.125309	0.525589	0.184109	0.241257	0.27934	0.306626
PGSC0003DMG400000540	1.88724	2.32236	-3.09012	-0.954054	-5.09377	0.0301904	0.884892	2.66562	-0.536649	0.106512	5.52463
PGSC0003DMG400000541	0.197815	-0.473735	-0.234438	-0.741452	0.423295	-1.2307	-0.46457	0.313823	0.300335	-0.580579	-0.460248
PGSC0003DMG400000542	-1.85717	-0.620032	-0.335361	-0.925415	-0.390398	-1.62554	0.267797	0.308822	0.0539376	-1.89819	-0.365148
PGSC0003DMG400000543	0.639724	0.385728	-0.570855	0.347377	-0.311713	-0.374041	0.221	-0.172023	0.235393	1.03275	-0.021688
PGSC0003DMG400000544	-1.05136	0.0879022	-0.465085	-0.422139	-0.409709	-1.07504	0.137946	0.0521368	0.274794	-0.965553	-0.134755
PGSC0003DMG400000545	3.58906	-2.73261	0.286207	-1.90122	1.18542	-1.81289	-0.279162	-0.110439	-0.266747	3.42033	-2.5763
PGSC0003DMG400000546	3.06456	-2.60908	0.585588	-1.47056	1.5482	-1.70002	-0.00591505	0.147122	-0.341027	2.91152	-2.12093
PGSC0003DMG400000547	2.3713	-4.11471	1.44253	-2.65	0.856695	-1.22713	10	0.747369	-1.16709	10	-2.20025
PGSC0003DMG400000548	-0.00452819	0.130025	-0.443242	-0.0588941	-0.189001	-0.692237	0.00947716	-0.342031	0.0365885	0.34698	-0.248594
PGSC0003DMG400000549	0	10	0	10	-0.249819	10	-10	-10	-2.49342	0.191979	2.05832
PGSC0003DMG400000550	0	10	0	10	10	0	0	-10	10	10	-10
PGSC0003DMG400000551	-1.37166	0.1844	-0.892932	-0.429476	-0.740856	-0.237454	0.954142	0.207424	-0.318121	-0.624942	0.709946
PGSC0003DMG400000552	-1.03482	-0.0102826	-0.538596	-0.55647	0.584248	-0.827336	0.39416	-0.184559	0.291289	-0.456102	-0.486131
PGSC0003DMG400000553	0	0	0	0	0	0	0	0	0	0	0
PGSC0003DMG400000555	-0.588064	0.286216	-0.200225	0.537235	0.314389	-0.448628	0.471119	-0.0729043	0.419399	-0.0440409	-0.206087
PGSC0003DMG400000556	0.471391	-2.81458	0.543777	-2.7009	0.469879	-0.92457	-0.889868	0.0191331	-1.50097	-0.437611	-1.29447
PGSC0003DMG400000557	1.34977	1.78645	-2.3887	0.612208	-0.365542	-0.352001	-0.174307	-1.4465	0.215968	2.62197	0.123984
PGSC0003DMG400000558	-0.0153796	0.529414	-0.343636	0.237647	-0.0500323	-0.714448	0.50215	0.0647041	0.443325	0.422066	0.150793
PGSC0003DMG400000559	-0.256962	0.831477	-0.822905	0.461736	-0.311234	-0.93403	0.0692675	-0.612293	0.625405	0.424599	-0.406221
PGSC0003DMG400000560	4.25853	0.266295	0.0802266	0.649454	0.674058	0.317151	0.498538	-0.0139109	0.576227	4.77098	-0.323843
PGSC0003DMG400000561	0.082805	0.733539	-0.0818454	1.10356	0.166636	0.632674	0.29956	0.238348	0.144214	0.144017	0.827673
PGSC0003DMG400000562	0.394236	0.183761	-0.303112	0.610381	0.0015287	-0.111627	-0.133712	0.179642	0.385621	0.0808826	-0.0222176
PGSC0003DMG400000564	1.10226	-1.4677	0.135136	-0.752942	-0.0819556	0.581079	0.139076	0.980098	-0.352783	0.261239	-0.134817
PGSC0003DMG400000565	0.116078	-0.32914	-0.391371	-0.334495	0.0176312	-0.954568	0.143416	0.173103	0.1263	0.0863902	-0.282337
PGSC0003DMG400000566	0.0959887	0.329798	-0.1106	0.508492	-0.00937764	0.201738	0.206874	0.0649808	0.1941	0.237882	0.200679
PGSC0003DMG400000568	-1.40424	0.0337112	-0.375503	-0.362507	0.122776	-1.27782	0.150082	-0.12037	0.288648	-1.13378	-0.375307
PGSC0003DMG400000569	-1.27798	-0.786535	-1.19378	-1.35844	-0.699799	-1.56837	-0.411969	0.18734	0.137689	-1.87728	-0.736884
PGSC0003DMG400000570	-0.781882	0.63283	-0.721378	-0.592103	-0.602849	-0.501848	0.716637	0.077506	0.0500529	-0.142751	0.660283
PGSC0003DMG400000571	0.0376822	0.584411	-0.497105	0.531389	0.0025676	-0.348505	0.310624	-0.0580614	0.321096	0.406368	0.205253
PGSC0003DMG400000572	-1.04973	-0.0351898	-0.619452	-0.393922	-0.363388	-0.899606	-0.204177	0.10179	0.225555	-1.3557	-0.158954
PGSC0003DMG400000573	-0.617846	-10	10	0	0.305748	0	0.959106	1.07859	0	-0.73733	-10
PGSC0003DMG400000574	-0.706659	-0.159534	-0.200377	-0.712288	-0.430387	-0.517266	0.319857	0.444324	-0.365801	-0.831127	0.650592
PGSC0003DMG400000575	-1.30099	-0.768716	-0.405165	-0.436374	-0.375507	-1.26408	0.298241	0.182447	-0.193158	-1.1852	-0.393111
PGSC0003DMG400000576	-10	0	0	0	10	-10	-0.42587	-10	0	-2.14137	-10
PGSC0003DMG400000577	0.410988	0.195603	-0.529072	0.626825	-0.145855	-0.184296	0.0389037	-0.00718852	0.587191	0.45708	-0.398777
PGSC0003DMG400000578	0.732185	-1.12626	0.137184	-0.640533	0.494514	-0.808434	-0.140664	0.244671	-0.140889	0.34685	-0.740696
PGSC0003DMG400000579	-0.0131374	-0.108728	-0.514025	-0.309835	0.0352509	-0.649311	-0.339556	0.041011	0.159371	-0.393704	-0.227088
PGSC0003DMG400000580	-2.31419	-0.194109	-0.329453	-0.873975	0.303276	-0.962952	1.17373	-0.141033	0.0857456	-0.999434	-0.420887
PGSC0003DMG400000581	1.81902	0.21808	-0.423658	-0.173772	-0.185312	-0.14044	0.512719	0.142684	0.389872	2.18906	-0.0291077
PGSC0003DMG400000582	1.1794	1.38398	0.32009	2.22944	0.910445	1.35788	3.6408	0.202341	0.758491	4.61786	0.827835
PGSC0003DMG400000583	-2.58786	-0.533969	-0.381187	-1.21802	-0.731892	-1.22616	0.989443	0.21578	-0.649637	-1.81419	0.331449
PGSC0003DMG400000584	-2.68169	0.16786	-0.953807	-0.40784	-0.209238	-1.42781	-0.404053	0.0135146	0.0165978	-3.09926	0.164776
PGSC0003DMG400000587	0.445073	-0.764917	-0.108464	0.142296	-0.246504	-0.463192	-0.420199	0.350119	0.167021	-0.325245	-0.581819
PGSC0003DMG400000588	0.0581503	0.0931656	-0.440928	0.169136	-0.105773	-0.0157365	0.435145	0.0238375	0.0967269	0.469458	0.0202762
PGSC0003DMG400000591	4.45946	0.445384	-0.515973	0.155951	0.221024	-0.240092	-1.32748	-0.2681	0.427447	3.40007	-0.250162
PGSC0003DMG400000592	-10	10	0	-0.0574462	0	0	-0.509893	0	10	-10	0
PGSC0003DMG400000593	-1.07346	-1.08676	-1.35081	-1.53417	-1.4313	-1.96581	0.0975112	0.349726	-0.0930093	-1.32567	-0.644027
PGSC0003DMG400000595	-0.498385	-1.67092	-0.148803	-2.91613	-1.57762	-1.49263	-0.560048	0.870431	-1.46794	-1.92886	0.667457
PGSC0003DMG400000596	0	0	0	0	0	0	0	0	0	0	0
PGSC0003DMG400000597	-1.22963	-0.249271	-0.274916	-0.284413	0.0253393	-1.21767	0.197637	0.224095	0.472241	-1.25609	-0.497417
PGSC0003DMG400000598	0.168242	0.348763	-0.500708	0.0596583	-0.143896	-0.435418	-0.0513036	-0.0525212	0.340956	0.169459	-0.0447137
PGSC0003DMG400000599	-2.49033	0.112178	-0.614647	-0.558312	-0.369923	-1.09827	0.31877	0.0941599	0.11461	-2.26572	0.0917278
PGSC0003DMG400000600	-0.409991	0.183275	-0.322426	-0.278868	-0.11231	-0.555219	0.0318938	-0.108078	0.0810554	-0.27002	-0.0058581
PGSC0003DMG400000601	3.06259	0.398214	0.227173	1.11225	0.434364	-0.346259	0.280972	0.827919	1.21491	2.51564	0.0112194
PGSC0003DMG400000602	-0.114432	0.074083	-0.00370166	0.927448	-0.0273792	0.110021	0.318524	0.112549	0.112692	0.0915433	0.07394
PGSC0003DMG400000603	0	0	0	0	0	0	0	0	0	0	0
PGSC0003DMG400000604	0	0	0	0	0	0	0	0	0	0	0
PGSC0003DMG400000605	0	0	0	0	0	0	-10	0	0	-10	0
PGSC0003DMG400000606	-0.00653774	0.649163	-0.726501	-0.508203	0.61083	-0.150894	-0.0647282	-0.548927	-0.00724207	0.477661	0.107478
PGSC0003DMG400000607	-0.172527	-0.471512	-0.262759	-0.794098	0.158984	-0.897965	-0.341926	-0.00317214	-0.290633	-0.51128	-0.184051
PGSC0003DMG400000608	1.53053	-0.724203	-0.179893	-0.450286	-0.512421	0.0783496	1.19764	0.340978	-0.262458	2.38719	-0.120766
PGSC0003DMG400000611	0.428909	-0.0879306	-0.0768237	0.221628	-0.392075	-0.58731	0.204465	0.437042	0.381137	0.196332	-0.032025
PGSC0003DMG400000612	-1.26901	0.0913246	-0.736058	-0.686957	-0.276789	-0.875181	0.434281	-0.115347	-0.0413697	-0.719381	0.0173471
PGSC0003DMG400000613	-0.429811	-0.196086	-0.0901365	-0.141877	-0.0557679	-0.507091	-1.00568	-0.0547824	-0.024935	-1.38071	-0.225934
PGSC0003DMG400000614	10	1.06287	-0.91422	-0.0283876	-10	-0.916488	0	10	0.0564446	0	10
PGSC0003DMG400000615	-1.06666	1.45774	-0.567939	0.789189	-0.18109	-0.2634	0.0970539	-0.552352	0.422195	-0.417258	0.483193
PGSC0003DMG400000616	0.205256	0.12726	-0.32995	0.292251	0.212974	-0.426721	-0.160129	-0.298541	-0.194638	0.343668	0.0233569
PGSC0003DMG400000618	-1.9214	-0.270331	-0.453725	-0.99844	-0.417678	-1.2186	-0.0206636	0.120933	-0.250318	-2.063	0.100919
PGSC0003DMG400000619	-1.85133	0.39308	-0.67179	-0.307519	-0.241749	-0.852299	0.608423	-0.174816	0.214745	-1.06809	0.00351901
PGSC0003DMG400000620	-1.42448	1.45547	-1.08765	1.17396	-0.0917604	1.49288	-0.292213	0.359802	-0.557797	-2.0765	2.37307
PGSC0003DMG400000621	4.73042	0.990512	0.418656	2.51376	1.11653	1.76808	0.401132	0.129185	0.35181	5.00237	0.767887
PGSC0003DMG400000622	0.286054	0.206508	-0.0917837	-0.244348	-1.43873	-0.792715	10	1.943	0.571875	10	1.57763
PGSC0003DMG400000623	-0.636127	0.033678	-0.278925	-0.162115	-0.00257635	-0.542971	0.350019	0.0187374	0.114149	-0.304846	-0.0617333
PGSC0003DMG400000625	0.67056	0.24041	-0.212504	0.506742	-0.109341	-0.138482	0.145461	0.157093	0.369456	0.658929	0.028047
PGSC0003DMG400000627	1.04296	2.02707	-2.88265	-0.481033	-3.64007	0.3189	0.807859	1.41496	0.159209	0.435865	3.28282
PGSC0003DMG400000628	-10	10	-10	-0.675013	-0.0646372	-2.53265	1.81957	-10	0.781807	-0.587136	0.0325827
PGSC0003DMG400000631	-0.0357691	0.551065	-2.84046	0.499361	-1.47619	-0.473418	0.118028	-0.478124	0.0146853	0.560383	0.0582551
PGSC0003DMG400000632	-0.332831	0.263673	-0.240008	0.559425	-0.340884	-0.420827	0.301899	0.189621	0.134592	-0.220553	0.318701
PGSC0003DMG400000633	0	10	0	-0.998628	0	0	-10	0	10	-10	0
PGSC0003DMG400000634	1.85384	-1.45183	-0.0894166	-0.827433	0.533513	-0.267378	-1.14875	0.273476	-0.228869	0.431616	-0.949489
PGSC0003DMG400000635	0.50451	0.661833	-0.433837	0.951221	-0.218341	0.0586468	0.145135	0.0433585	0.455172	0.606287	0.250019
PGSC0003DMG400000636	0	0	0	0	0	0	0	0	0	0	0
PGSC0003DMG400000637	-0.697048	-0.0539108	-0.490302	-0.512538	-0.066711	-0.469617	-0.220707	0.242607	0.135196	-1.16036	0.0535007
PGSC0003DMG400000638	-10	0	0	-10	-10	10	0.526816	0	-10	-10	10
PGSC0003DMG400000639	-1.63216	-1.99981	-0.921993	-1.41622	-0.773418	-0.609865	-0.739205	0.396998	-0.985762	-2.76836	-0.617051
PGSC0003DMG400000640	0.458273	-0.380575	-0.245171	-0.25649	0.142068	-0.327037	0.179153	0.118122	0.176511	0.519305	-0.438964
PGSC0003DMG400000642	1.74829	-0.187585	-0.275289	-0.0770288	-0.257442	-0.20929	-0.306498	0.155287	-0.16028	1.2865	0.127982
PGSC0003DMG400000643	-0.63979	-0.0665519	-0.84109	-0.467308	-0.0963953	-0.760366	-0.3943	0.0708692	-0.0326914	-1.10496	0.0370087
PGSC0003DMG400000644	-1.55662	0.297226	-0.661212	-0.818287	-0.32516	-1.36713	0.429363	-0.132688	0.144435	-0.994573	0.0201033
PGSC0003DMG400000645	-10	0	0	0	-10	0	10	0	0	0	0
PGSC0003DMG400000646	-1.66493	0.571566	-0.445824	0.518642	-0.195344	0.192859	2.6448	-0.117032	0.825549	1.0969	-0.371015
PGSC0003DMG400000647	-0.641461	-0.296503	-0.686972	0.220375	0.162732	-0.230668	0.454789	-0.226695	-0.558194	0.0400235	0.034996
PGSC0003DMG400000648	0	0	0	-10	0	0	0	0	0	0	0
PGSC0003DMG400000650	0	0	0	0	0	0	0	0	0	0	0
PGSC0003DMG400000651	-1.4467	0.499413	-1.565	-2.41841	-0.213344	-0.854162	0.67474	-0.555866	-0.472847	-0.216098	0.416393
PGSC0003DMG400000652	0.819106	0.214832	-0.474966	0.0140397	-0.0885553	-0.513716	0.0312626	-0.0804742	0.354216	0.930843	-0.219858
PGSC0003DMG400000653	1.10731	0.728384	-0.354514	0.711263	0.0327709	-0.222573	0.191933	-0.0709615	0.596558	1.37021	0.0608648
PGSC0003DMG400000654	-0.760915	-0.0373915	-0.196516	0.244768	-0.349258	0.0468528	0.0831379	0.0573399	0.115417	-0.735117	-0.0954686
PGSC0003DMG400000655	0.339453	0.164863	-0.776383	-0.481454	-0.284263	-0.0527666	10	1.85266	1.60271	10	0.414814
PGSC0003DMG400000656	0.83684	0.0572305	-0.163419	0.248799	0.123619	-1.31195	-1.29677	0.893192	0.663728	-1.35312	0.286695
PGSC0003DMG400000657	10	0.614185	-0.379444	0.0622147	0	10	0	10	0.78948	0	10
PGSC0003DMG400000660	-0.0492638	0.179931	-0.482666	0.220668	0.238433	-0.237829	-0.755306	-0.438036	0.336897	-0.366533	-0.595002
PGSC0003DMG400000661	0.722251	0.191852	-0.412189	0.892782	-0.311438	0.2459	0.00312092	0.159955	0.53151	0.565417	-0.179703
PGSC0003DMG400000662	-0.277037	0.298449	-0.560064	-0.271731	-0.270092	-0.668465	-0.235536	-0.107476	0.0301886	-0.405097	0.160785
PGSC0003DMG400000663	0.167909	0.174423	-0.27124	0.385737	0.0514987	-0.0723078	0.299747	0.0248327	-0.029671	0.442823	0.228927
PGSC0003DMG400000664	10	0.482371	0.392366	0.756381	-10	-0.974105	0	10	1.05229	0	10
PGSC0003DMG400000665	-1.12365	0.422258	-0.728254	-0.159677	-0.454663	-0.687082	-0.11702	-0.162453	0.340721	-1.07822	-0.0809157
PGSC0003DMG400000666	0.0242521	0.710754	1.08824	0.861975	1.17616	-1.44693	-0.112206	0.774979	0.986941	-0.862933	0.498792
PGSC0003DMG400000667	10	1.10138	-0.950124	3.39983	-0.921497	1.01645	0	0.534441	0.124254	10	1.51156
PGSC0003DMG400000670	-0.25133	0.0794451	-0.204487	0.0328667	0.157758	-0.801444	0.560524	0.00146395	0.538312	0.30773	-0.457403
PGSC0003DMG400000671	0	0	-10	0	10	0	0	-10	0	10	-10
PGSC0003DMG400000672	-0.482801	-0.692612	-0.201184	-0.326067	-0.303326	-0.447613	-0.0241795	0.036397	0.203282	-0.543377	-0.859497
PGSC0003DMG400000673	-0.151158	-0.240279	-0.125034	-0.339224	-0.340684	-0.349636	-0.125383	0.311689	-0.132306	-0.58823	0.203717
PGSC0003DMG400000675	0.676049	0.360023	-0.615717	0.277032	-0.106453	-0.373029	-0.368987	-0.234529	0.351924	0.541591	-0.22643
PGSC0003DMG400000676	-0.289683	0.769242	-0.459315	-0.399171	0.0609184	-0.152924	0.410832	-0.409743	0.0448623	0.530892	0.314637
PGSC0003DMG400000677	-1.35832	-10	-0.336858	0	10	0	1.30757	-0.224368	0	0.173611	-10
PGSC0003DMG400000678	-3.06003	-1.30728	-0.252195	-1.63191	-0.99764	-0.872642	0.490632	0.199073	-2.07063	-2.76847	0.962418
PGSC0003DMG400000679	0	0	0	0	0	0	0	0	0	0	0
PGSC0003DMG400000680	0	0	0	0	0	0	0	0	0	0	0
PGSC0003DMG400000681	-0.392088	0.0781253	-0.746102	-0.237799	0.414642	-0.674244	0.0394872	-0.241009	0.153641	-0.111591	-0.316525
PGSC0003DMG400000682	-0.575996	-0.0657249	-0.096193	-0.128	-0.128747	-0.693559	0.322096	0.231436	0.242681	-0.485336	-0.0769697
PGSC0003DMG400000684	8.69305	-0.757188	0.617871	-1.01145	1.10833	-0.0694091	-0.217764	0.0744628	-0.2118	8.40082	-0.470924
PGSC0003DMG400000685	-10	0	0	0	0	0	10	0	0	0	0
PGSC0003DMG400000686	1.2988	-0.0431497	-0.29075	0.942388	-0.614885	-0.914997	2.36818	0.581977	1.77119	3.08501	-1.23236
PGSC0003DMG400000687	0	0	0	0	0	0	0	0	0	0	0
PGSC0003DMG400000688	-0.227907	0.288386	-0.681183	-1.26344	-0.890847	-0.619142	-0.281658	0.23835	-0.173583	-0.747916	0.700319
PGSC0003DMG400000689	-0.119427	0.121589	-0.845448	-0.578682	-0.578205	-0.21526	0.900581	0.409628	0.00564037	0.371526	0.525577
PGSC0003DMG400000690	-1.75602	0.505607	-0.779801	-0.307345	-0.193928	-0.883841	0.449327	-0.264693	0.208885	-1.042	0.03203
PGSC0003DMG400000691	-1.72555	1.20063	-1.10444	1.11107	-10	-0.386133	10	0	0.580779	0	10
PGSC0003DMG400000693	-0.58762	0.570863	-0.0667328	2.64115	0.423634	0.497802	0.822531	0.989439	1.49585	-0.754529	0.0644508
PGSC0003DMG400000694	-0.0315769	0.525968	0.647727	1.19728	0.340191	0.408861	0.755092	1.88606	0.955649	-1.16255	1.45638
PGSC0003DMG400000695	-0.150497	0.0752352	-0.0387585	0.500685	-0.0877475	-0.203869	0.486448	0.238291	0.377793	0.0976599	-0.0642668
PGSC0003DMG400000696	-0.241467	0.591137	-1.19967	0.34042	-0.207777	0.0595903	0.29403	-0.379545	-0.191032	0.432108	0.402623
PGSC0003DMG400000697	-2.80696	0.175972	-0.448724	1.10421	0.146832	-0.648196	2.95107	-0.0506735	-0.227931	0.194783	0.353229
PGSC0003DMG400000702	-1.16925	0.15435	-0.530594	-0.480088	-0.406801	-1.23041	0.406763	0.0775803	0.3585	-0.840065	-0.126569
PGSC0003DMG400000703	0	0	0	0	0	0	0	0	0	0	0
PGSC0003DMG400000704	0.804005	0.103594	-0.109766	0.523934	-0.0806372	-0.126944	0.323032	0.252992	0.353327	0.874046	0.00325941
PGSC0003DMG400000706	-1.49884	0.0593711	-0.622404	-0.723173	0.0616631	-1.73271	0.633454	-0.138699	0.311085	-0.726685	-0.390413
PGSC0003DMG400000707	0.676198	0.199909	-0.522964	0.27239	-0.217585	-0.140772	0.313964	-0.0753701	0.403118	1.06553	-0.278579
PGSC0003DMG400000708	0.528814	-0.154773	-0.452963	-0.828879	0.40788	-1.30966	-0.544492	0.0344116	0.345507	-0.0500891	-0.465868
PGSC0003DMG400000709	0	0	0	0	0	0	0	0	0	0	0
PGSC0003DMG400000710	0	0	-10	0	0	0	0	0	0	0	0
PGSC0003DMG400000711	-0.299118	1.72518	-0.857018	1.69063	-0.460275	-0.15748	10	-0.100431	-0.379615	10	2.00437
PGSC0003DMG400000712	0	0	0	0	0	-10	0	0	0	0	0
PGSC0003DMG400000713	0.71653	0.574715	0.0807985	0.705772	0.00994947	0.397635	0.584139	0.308256	0.160273	0.992413	0.722697
PGSC0003DMG400000714	-1.85575	0.206336	-0.586007	-0.202189	-0.160336	-0.812002	-0.478004	-0.393613	0.0235118	-1.94014	-0.210789
PGSC0003DMG400000715	-1.14318	-1.25933	-0.346999	-1.96606	-0.59966	-0.355935	-0.520744	0.481331	-0.721964	-2.14525	-0.0560391
PGSC0003DMG400000716	-0.0968043	-0.310488	-0.352763	-0.138485	-0.278288	0.631565	-0.334117	0.18204	-0.467854	-0.612961	0.339407
PGSC0003DMG400000717	-1.6198	-0.203173	-0.507991	-1.56021	0.638947	-0.194859	0.0953353	-0.404844	-0.0249993	-1.11962	-0.583017
PGSC0003DMG400000718	-1.04598	0.107186	-0.112588	-1.19472	-0.00892032	-1.46873	0.640588	0.227185	0.751084	-0.632579	-0.416713
PGSC0003DMG400000719	-1.04152	0.307006	-0.768107	-0.239003	-1.00023	-1.25824	0.266567	0.71625	0.507283	-1.4912	0.515973
PGSC0003DMG400000720	-0.0181311	0.283467	-0.540776	-0.0072482	-0.0417959	-0.608676	0.0154014	-0.141085	0.442203	0.138355	-0.29982
PGSC0003DMG400000721	-1.21216	0.573798	-1.72962	-0.368617	0.017553	1.01775	-1.52821	0.00203762	-0.320786	-2.74241	0.896622
PGSC0003DMG400000723	0.179743	0.159451	-0.50512	0.470505	-0.0223255	-0.283072	0.339421	0.0344244	0.506363	0.48474	-0.312488
PGSC0003DMG400000724	0.654663	-0.116656	-0.713976	-0.770831	-0.67778	-0.511094	-0.0580588	0.270011	-0.27828	0.326594	0.431634
PGSC0003DMG400000725	0.95956	0.126847	-0.457374	-0.397595	0.101461	-0.629192	-0.550537	-0.21704	0.247602	0.626063	-0.337795
PGSC0003DMG400000726	0.54189	0.31392	-0.501694	0.0782136	0.0175868	-0.44698	-0.195894	-0.0464208	0.561352	0.392417	-0.293853
PGSC0003DMG400000727	0.0889457	0	-0.387733	0	-0.0209078	-0.569784	-0.219825	0.0996981	-10	-0.230577	-0.273483
PGSC0003DMG400000728	1.61093	-0.0816415	-0.130838	0.131187	0.322223	0.0762468	0.587633	0.00880252	0.0813247	2.18976	-0.154164
PGSC0003DMG400000729	1.56534	-0.142152	-0.134894	1.286	0.357455	0.62379	0.0301458	0.0827903	0.369938	1.5127	-0.429299
PGSC0003DMG400000730	0	0	0	0	0	0	0	0	0	0	0
PGSC0003DMG400000731	1.51496	0.922865	-0.6297	1.55273	0.220392	0.0189191	0.465145	-0.0506872	0.227423	2.0308	0.644754
PGSC0003DMG400000732	-1.49718	2.83366	-2.63223	1.09802	-0.794227	0.459481	0.762723	-1.38073	0.247887	0.646269	1.20504
PGSC0003DMG400000733	2.41166	2.6747	-3.46437	-0.959903	-5.88381	0.347167	0.926863	2.29249	-0.498005	1.04604	5.4652
PGSC0003DMG400000734	0.0282842	0.281409	-0.37531	0.066979	-0.0516273	-0.334892	-0.195007	0.0205339	0.243924	-0.187256	0.0580191
PGSC0003DMG400000735	-0.660563	-0.907861	0.0968745	-0.557673	-0.479027	-0.65093	-0.689994	0.223457	-0.657186	-1.57401	-0.0272176
PGSC0003DMG400000736	1.5111	0.285376	-0.0185074	0.63409	0.159801	-0.11701	-0.0122181	0.163386	0.685189	1.3355	-0.236427
PGSC0003DMG400000737	0.386167	-0.216324	-0.290322	0.0540898	-0.0825533	-0.29972	0.180938	0.103771	0.216161	0.463334	-0.328714
PGSC0003DMG400000738	0.345437	0.341501	-0.223272	-0.235758	-0.0380958	-0.450601	0.325686	0.105087	0.0213979	0.566037	0.42519
PGSC0003DMG400000739	1.14485	-2.3464	0.0536994	-1.10969	-1.61045	-0.077812	-0.387406	2.79861	-0.104729	-2.04116	0.55694
PGSC0003DMG400000740	-0.0158503	0.349031	-0.569911	0.115689	-0.178895	-0.356682	0.492839	0.0172244	0.234256	0.459765	0.132
PGSC0003DMG400000741	-0.986263	0.0467919	-0.176494	-0.125398	-0.796476	-0.473888	0.35487	0.413511	0.165706	-1.0449	0.294597
PGSC0003DMG400000742	0	10	-10	-0.938488	-10	-4.15914	-10	0	2.68548	-10	10
PGSC0003DMG400000743	-1.21417	0.0693946	-0.219516	-0.258162	-0.78833	-0.437836	0.375872	0.282896	0.0693592	-1.12119	0.282931
PGSC0003DMG400000744	-10	10	-10	10	-1.52472	-3.42862	0.857246	-10	0.00234763	-1.22132	0.60809
PGSC0003DMG400000745	-0.990283	-10	-0.514901	-10	-0.180735	-2.30289	1.70201	0.154246	-10	0.557479	-2.29244
PGSC0003DMG400000746	-2.60886	3.23363	10	0.231994	-2.21587	0.350799	0.947943	1.03539	3.28025	-2.69631	0.988769
PGSC0003DMG400000747	0.0259023	-10	-0.122144	0	0.513835	0	10	0.998929	0	10	-10
PGSC0003DMG400000748	10	-10	10	0	0	-10	0	10	0	0	0
PGSC0003DMG400000749	0	0	-10	-10	0.509112	10	-10	-10	-10	-2.66315	0.65071
PGSC0003DMG400000750	0.338739	-0.391928	-0.119816	0.287165	-0.225808	-0.31448	-0.764871	0.22841	0.0684803	-0.654542	-0.231999
PGSC0003DMG400000751	0	0	0	0	0	-10	0	0	0	0	0
PGSC0003DMG400000752	0	-0.588188	-0.436652	-0.36669	0.53911	-1.52415	0	-0.45629	0.318523	-0.751044	-1.363
PGSC0003DMG400000753	0.907082	-0.109494	-0.241151	0.254224	0.072044	-0.489611	0.0686062	-0.135265	0.343225	1.11095	-0.587984
PGSC0003DMG400000754	-1.31271	-0.0350209	-0.619764	0.0340726	-0.878611	-0.441315	0.905783	0.135776	0.187937	-0.542705	-0.0871826
PGSC0003DMG400000755	-1.83764	1.06857	-1.85962	2.04367	-0.766802	-0.246644	0.596119	-0.259891	0.754682	-0.981629	0.0539944
PGSC0003DMG400000756	-1.00983	0.0892757	-0.811586	0.233634	-0.573251	0.254223	0.766143	-0.150223	-0.189193	-0.093466	0.128245
PGSC0003DMG400000757	1.51301	1.20642	-1.46147	0.581034	-0.331908	-0.0480666	0.434214	-0.734545	0.633257	2.68177	-0.16138
PGSC0003DMG400000758	-1.61247	0.258797	-0.53914	-0.384939	-0.501972	-0.780542	0.0630927	0.020426	0.230741	-1.56981	0.0484821
PGSC0003DMG400000759	-1.16451	0.508692	-0.519462	-0.0549505	-0.314773	-0.503518	0.0382369	-0.0188697	0.396466	-1.1074	0.0933567
PGSC0003DMG400000761	-1.03014	0.0382353	-1.28234	0.0606789	-1.36432	0.100869	1.13	0.282435	-0.445313	-0.182576	0.765984
PGSC0003DMG400000763	-10	0	0	-10	0	0	10	0	0	0	0
PGSC0003DMG400000765	0	10	0	10	0	0	0	0	0.323525	0	0
PGSC0003DMG400000766	6.00002	2.86858	-1.5661	1.71004	1.4469	2.64365	0.454945	0.129507	0.366469	6.32546	2.63161
PGSC0003DMG400000767	-0.57192	-1.49642	-0.486484	-1.5339	0.52202	-1.05343	-0.344393	0.465373	-0.119306	-1.38169	-0.911741
PGSC0003DMG400000769	0.078132	-0.430231	-0.718113	-0.169786	0.29812	-1.14841	1.06182	0.194156	-0.128106	0.945801	-0.10797
PGSC0003DMG400000771	0.0342544	1.78022	-1.75938	-0.34599	0.590189	-0.356149	-0.856916	-0.813471	-0.000661745	-0.00919031	0.967414
PGSC0003DMG400000773	-0.457463	-0.244477	0.482114	-0.22798	0.323532	-0.982798	0.218462	-0.376863	0.148314	0.137862	-0.769654
PGSC0003DMG400000774	-0.0304167	0.306813	-0.00829308	0.557592	0.140575	-0.276544	0.141533	0.168437	0.403746	-0.0573205	0.0715046
PGSC0003DMG400000775	0	10	0	10	0	0	0	0	10	0	0
PGSC0003DMG400000776	5.71039	-0.366154	-0.00181273	0.604622	0.99988	0.157608	1.25209	0.247659	0.506227	6.71482	-0.624705
PGSC0003DMG400000777	6.6517	-0.297662	-0.343136	-0.779574	0.580668	-0.828455	0.795344	0.698435	-0.256538	6.74861	0.65731
PGSC0003DMG400000778	7.54843	0.00222922	-0.507326	0.969179	0.53455	0.553825	-0.627507	0.918358	0.210076	6.00257	0.710511
PGSC0003DMG400000779	8.60089	-0.945102	-0.147934	0.527879	0.919887	-0.181672	1.42213	0.254647	0.536111	9.76837	-1.22656
PGSC0003DMG400000780	6.25789	-0.329326	-0.307884	-0.266663	0.411309	-0.427972	1.0601	0.6593	-0.0261584	6.65868	0.356133
PGSC0003DMG400000781	8.37778	-1.46653	-0.150956	0.81145	0.5245	0.539485	0.863358	1.07456	-0.186824	8.16658	-0.205145
PGSC0003DMG400000782	5.81751	-0.238919	-0.320878	-0.0895546	0.626192	-0.36461	1.42728	0.690457	0.171147	6.55433	0.280391
PGSC0003DMG400000783	10.5667	1.06293	-0.438001	1.44531	0.344723	0.265953	0.120817	0.0728067	0.982763	10.6147	0.153505
PGSC0003DMG400000784	-10	10	-10	-1.50725	-0.562536	10	10	-10	0.219929	10	0.726651
PGSC0003DMG400000785	-0.868816	0.0882117	-0.520746	-0.873376	-0.389138	-0.919007	-0.176219	0.0748801	-0.328178	-1.11992	0.49127
PGSC0003DMG400000786	0	0	0	0	10	-10	0	-10	0	10	-10
PGSC0003DMG400000787	0	0	0	0	0	0	0	0	0	0	0
PGSC0003DMG400000789	0	10	-10	-0.411703	0.54118	-0.611445	0	-10	0.445693	10	-0.343781
PGSC0003DMG400000791	-3.29083	0.340255	-0.326975	0.504829	0.92062	-0.139507	-0.0513316	0.115438	0.220533	-3.4576	0.235161
PGSC0003DMG400000792	-0.0697235	0.718917	-0.54037	0.821031	0.0235098	-0.00547162	0.93703	0.145515	0.0949182	0.721792	0.769514
PGSC0003DMG400000794	11.8994	-0.575112	-0.0452936	0.865223	0.897967	-0.167533	-1.06078	0.327438	0.749529	10.5112	-0.997204
PGSC0003DMG400000797	-0.725194	0.345304	-0.628358	-0.695789	-0.166298	-0.978656	0.606718	-0.199567	0.0941095	0.0810917	0.0516278
PGSC0003DMG400000798	-0.127276	0.286815	-0.222074	-0.180761	-0.485247	-0.600808	-0.359739	0.308276	-0.396111	-0.795291	0.991202
PGSC0003DMG400000799	-0.695185	0.364919	-0.438266	0.176283	0.379237	-0.729283	0.484959	-0.0462926	0.0835272	-0.163933	0.235099
PGSC0003DMG400000800	0.115504	0.720521	-0.222999	0.311493	-0.285432	-0.108126	0.173162	0.328031	-0.300163	-0.0393653	1.34871
PGSC0003DMG400000802	0.45706	0.0726674	-0.163515	0.119743	0.255947	-0.487508	0.405617	0.175466	0.283695	0.68721	-0.0355609
PGSC0003DMG400000803	-1.08836	-2.01701	-0.671187	-2.74481	-1.37696	-1.10916	-0.0493924	0.754779	-1.4984	-1.89253	0.236165
PGSC0003DMG400000804	-0.325024	-0.064307	-0.462136	-0.189247	-0.257707	-0.822451	0.129709	-0.0152544	0.144649	-0.180061	-0.22421
PGSC0003DMG400000805	0.0988163	-0.0738891	-0.168192	0.360048	0.118312	-0.709854	-0.0647486	0.161506	0.518753	-0.127438	-0.431136
PGSC0003DMG400000806	0.0632203	0.455332	-0.388154	0.375794	-0.167216	-0.0619588	0.041193	0.00877695	0.292648	0.0956363	0.171462
PGSC0003DMG400000807	4.04556	-1.38642	0.554091	-1.54981	1.23088	-0.758406	-1.01636	0.291603	-0.145864	2.7376	-0.948951
PGSC0003DMG400000808	-0.55829	0.378442	-0.855026	-0.358739	-0.444588	-1.01676	0.260093	-0.243103	0.133961	-0.0550937	0.00137848
PGSC0003DMG400000809	-0.0682426	0.345615	-0.325032	0.0596028	-0.219293	-0.24449	0.663062	0.0987168	-0.00590382	0.496103	0.450236
PGSC0003DMG400000810	0.743859	0.313495	-0.0424678	0.757013	0.104713	0.00482689	0.297122	0.148554	0.710938	0.892427	-0.248889
PGSC0003DMG400000811	-2.43904	0.963896	-1.26403	0.959798	-0.0392905	-0.767625	0.250288	-0.292968	0.0857575	-1.89578	0.585171
PGSC0003DMG400000812	-0.0567347	-0.140459	-0.444132	-0.0428366	-0.140465	-0.435772	-0.265896	0.0802761	-0.065873	-0.402907	0.00569002
PGSC0003DMG400000813	0.160184	0.0228167	-0.197009	-0.24193	-0.0760049	-0.537717	0.256797	0.136789	0.169104	0.280192	-0.00949772
PGSC0003DMG400000815	0.667346	0.30611	-0.340204	0.510308	-0.223651	-0.806787	0.353358	0.242654	0.549961	0.778049	-0.0011973
PGSC0003DMG400000816	0.0287018	0.0925129	-0.353858	-0.417762	-0.0537945	-0.708465	0.235174	0.00572043	0.0980078	0.258156	0.000225479
PGSC0003DMG400000818	-10	10	-10	1.05665	-0.742546	-0.408835	0.346376	-10	-0.555534	1.38055	2.03897
PGSC0003DMG400000819	0	0	0	-10	0	-10	0	0	0	0	0
PGSC0003DMG400000820	10	-10	10	0	10	0	-10	0.435634	0	-0.656317	-10
PGSC0003DMG400000821	0	0	0	0	0	0	0	0	0	0	0
PGSC0003DMG400000822	0.040816	-0.481641	-0.802718	-0.870082	-0.295748	-0.868802	-0.210798	-0.200116	-0.00283915	0.0301344	-0.678917
PGSC0003DMG400000823	-4.43345	2.61531	-3.06461	1.10565	-1.47107	-0.551524	4.56359	-1.96336	0.76412	2.0935	-0.112172
PGSC0003DMG400000824	0	0	-10	0	-1.64793	-10	0	-10	0	10	-10
PGSC0003DMG400000825	0	0	0	0	-10	10	0	0	-10	0	10
PGSC0003DMG400000826	-1.13331	0.0773817	-0.30455	-0.262488	-0.116006	-0.916971	0.362177	0.127406	0.252806	-0.89854	-0.0480178
PGSC0003DMG400000827	-0.830953	-0.203993	-0.620483	-0.951028	-1.05724	-0.406802	0.23074	0.644884	-0.195439	-1.2451	0.63633
PGSC0003DMG400000828	-1.98327	-0.0218467	-1.63644	-0.879025	-0.18232	-2.72371	1.25825	0.42694	1.83529	-1.15196	-1.4302
PGSC0003DMG400000829	0.181067	0.346029	-0.392191	0.341006	-0.0647897	-0.631828	0.0773584	0.279646	0.120571	-0.0212208	0.505104
PGSC0003DMG400000830	-10	10	-10	-1.23362	-0.190216	-1.08699	0.83641	-10	0.0953178	-0.760717	0.410761
PGSC0003DMG400000832	0	0	0	0	0	10	0	0	-10	0	10
PGSC0003DMG400000834	-0.165533	0.364995	-0.660505	-0.707687	-0.180304	-0.994326	-0.102836	-0.126167	0.132993	-0.142202	0.105835
PGSC0003DMG400000836	-0.415284	0.41689	-0.191837	0.323284	-0.0385558	-0.0532907	0.275836	0.310171	0.262028	-0.449619	0.465033
PGSC0003DMG400000837	-0.517481	0.0657732	-0.0657169	0.102954	0.185035	-0.0237368	0.361207	0.207336	-0.0199448	-0.363609	0.293054
PGSC0003DMG400000839	1.36326	-0.273759	-0.163772	0.256005	-0.0503462	-0.252144	-0.704645	0.252575	0.481867	0.40604	-0.503052
PGSC0003DMG400000840	0.721727	-0.185958	-0.0998958	0.560868	-0.118633	-0.210189	0.0459601	0.285802	0.111524	0.481885	-0.0116796
PGSC0003DMG400000842	-0.424916	0.639306	-0.608828	0.162799	-0.60004	-0.287601	-0.140125	-0.10587	0.281957	-0.459171	0.251479
PGSC0003DMG400000843	1.80589	0.149346	-0.168817	-3.00202	-0.5654	-1.35883	-0.771084	-0.437866	-1.04915	1.47267	0.760627
PGSC0003DMG400000846	-1.58581	0.718379	-1.13334	-0.914427	-0.539183	-1.14299	-0.145032	-0.75784	0.0860885	-0.972998	-0.12555
PGSC0003DMG400000847	-0.794621	0.679497	1.19012	0.432262	-0.135604	-0.73538	0.0512257	0.0187596	0.3232	-0.762155	0.375057
PGSC0003DMG400000849	0.537057	1.39466	2.38566	-1.24093	0.601509	0.650354	-1.05299	2.69835	0.0409765	-3.21428	4.05203
PGSC0003DMG400000850	1.26615	-3.4586	1.10484	-1.75156	0.274181	-0.202196	-1.31673	1.39675	-1.35186	-1.44733	-0.709999
PGSC0003DMG400000851	0.331503	-1.17663	0.720424	-0.36153	-0.0733329	-0.68398	-0.70895	1.62212	0.874374	-1.99957	-0.428883
PGSC0003DMG400000854	1.73922	0.692758	0.00145421	0.272244	1.23352	-1.83244	-2.89267	-0.371068	1.58442	-0.782381	-1.26273
PGSC0003DMG400000856	-0.152557	0.264606	-0.477311	0.141811	0.0990448	-0.291319	0.178931	-0.08455	0.146958	0.110923	0.0330981
PGSC0003DMG400000857	-1.61439	0.0043725	-0.590808	-0.817904	-0.293549	-1.77317	0.462588	0.298692	0.541393	-1.4505	-0.238328
PGSC0003DMG400000861	0.608901	0.0573467	-0.191977	0.356256	0.547954	-0.489916	-0.265789	-0.175104	0.284822	0.518217	-0.402579
PGSC0003DMG400000862	-0.220143	0.0484675	-0.270507	0.192418	-0.314391	-0.303442	0.471471	0.326683	0.489145	-0.0753548	-0.113994
PGSC0003DMG400000863	-10	0	0	0	0	0	10	0	0	0	0
PGSC0003DMG400000864	0.807104	0.690099	-0.628618	0.96349	-0.100641	0.0385808	-0.0630931	-0.0081808	0.555023	0.752192	0.126895
PGSC0003DMG400000865	0	10	0	10	10	-10	0	-10	10	10	-10
PGSC0003DMG400000866	0.504421	-1.04189	-0.469872	-0.351048	-0.172964	-0.621677	1.58376	2.72972	1.58363	-0.641535	0.104198
PGSC0003DMG400000867	-0.825261	-10	-0.912551	-10	3.24793	-2.97344	-1.27328	-1.77432	-10	-0.324223	-2.30539
PGSC0003DMG400000869	10	0.0682425	-0.195398	-1.53392	-0.0857939	-3.29327	-10	-0.324757	1.01681	0.429528	-1.27333
PGSC0003DMG400000871	0	10	-10	-0.828512	-1.54093	-1.17832	0	-10	-0.10128	10	-0.354862
PGSC0003DMG400000872	-1.58152	0.857332	-0.369209	0.979934	0.00534946	0.0200797	0.176983	-0.142884	0.401297	-1.26165	0.313151
PGSC0003DMG400000873	-0.202046	-10	10	-10	-0.00987395	-1.42917	0.931411	0.0762515	-10	0.653113	0.329319
PGSC0003DMG400000874	-0.317608	-0.37523	-0.048008	-0.357695	0.414958	-0.350174	-0.538811	0.122046	-0.126104	-0.978465	-0.12708
PGSC0003DMG400000875	0.508604	0.330948	-0.42537	0.259125	-0.217562	-0.399753	0.225446	-0.0465439	0.428467	0.780594	-0.144063
PGSC0003DMG400000878	-10	0	-10	-10	1.08174	-10	-0.525258	-10	0	-0.917678	-10
PGSC0003DMG400000879	-2.03868	1.38944	-1.794	0.785292	-0.337263	-0.41681	1.15788	-1.06262	0.424241	0.18181	-0.0974174
PGSC0003DMG400000881	-0.584208	0.235399	-0.288517	0.593802	0.0832512	-0.21219	0.331672	-0.253914	-0.0633763	0.00137822	0.0448612
PGSC0003DMG400000882	0	0	0	0	-10	-10	0	0	0	0	0
PGSC0003DMG400000883	-1.26897	-0.283836	-1.1047	-0.998489	0.616518	-0.628522	-0.356559	-0.0994715	-0.216954	-1.52606	-0.166354
PGSC0003DMG400000884	-0.413829	0.482326	-0.309709	-0.163708	-0.340794	-0.688556	-0.0675625	0.110598	0.242041	-0.59199	0.350883
PGSC0003DMG400000885	-1.19898	0.327033	-0.668637	-0.84019	-0.344958	-1.00047	0.527951	-0.148696	0.117836	-0.522333	0.0605015
PGSC0003DMG400000886	0.870149	0.11221	-0.795357	-0.245773	-0.428716	-0.768691	-0.747843	0.101457	0.457495	0.0208486	-0.243828
PGSC0003DMG400000887	0	0	0	0	-1.58505	0.751243	-10	-10	-10	-0.664781	0.0695444
PGSC0003DMG400000888	0.176705	0.193935	-0.00474521	0.0949361	-0.371094	-0.217985	0.429274	0.809868	-0.2766	-0.203889	1.2804
PGSC0003DMG400000889	1.72815	-1.29761	1.11478	-0.184846	-0.770852	-1.34981	10	1.25658	0.254297	10	-0.295326
PGSC0003DMG400000890	1.63291	0.873481	-0.241381	1.44005	0.179285	0.40776	0.330893	0.0199824	0.486831	1.94382	0.406632
PGSC0003DMG400000891	-0.755205	0.22187	-0.518505	0.158661	0.243903	10	0.980187	0.884303	0.219284	-0.65932	0.886888
PGSC0003DMG400000892	0.467975	-0.320377	-0.0215924	-0.0631497	0.123952	-0.37713	0.311162	0.131018	0.222394	0.648119	-0.411753
PGSC0003DMG400000893	0.410836	-0.0152936	-0.186871	0.58692	-0.0412915	0.262551	0.200875	-0.0423153	0.202317	0.654026	-0.259926
PGSC0003DMG400000894	-0.532879	-0.151408	-0.488178	0.0494029	0.0718575	-0.672041	0.0178307	0.0537425	0.161991	-0.56879	-0.259657
PGSC0003DMG400000896	1.49054	-0.149434	-0.366983	-0.119839	-0.467863	-0.00432632	0.05404	0.372577	0.280363	1.172	-0.0572203
PGSC0003DMG400000897	1.66913	-0.604799	-0.357812	-0.653365	-0.243812	-0.0962533	0.40184	0.361604	-0.227305	1.70936	-0.0158901
PGSC0003DMG400000898	1.10229	0.288939	-0.511585	0.664232	-0.131874	0.0525195	-0.438326	-0.133223	0.434229	0.797186	-0.278513
PGSC0003DMG400000901	0.204551	0.204177	-0.363017	-1.14408	-0.181326	-0.434259	0.48416	0.177048	-0.496043	0.511663	0.877268
PGSC0003DMG400000902	-2.13275	-0.552685	-1.09741	-2.07988	1.09459	2.41712	0.697624	-0.70366	-1.65149	-0.731463	0.395145
PGSC0003DMG400000903	0	10	0	0.139832	0	-10	-10	0	10	-10	0
PGSC0003DMG400000904	0	10	0	-0.545244	0.79213	-1.7137	-10	-10	0.3349	-1.88618	-0.286794
PGSC0003DMG400000905	-0.390015	0.56227	-0.999925	0.27782	-0.785047	-0.578026	0.437792	-0.112683	0.0602324	0.160461	0.389354
PGSC0003DMG400000906	0.046009	0.208101	-0.531884	-0.0564895	0.123535	-0.806256	-0.153907	-0.0564187	0.558786	-0.0514794	-0.407103
PGSC0003DMG400000907	-0.79409	0.855401	0.242353	0.221732	0.103416	-0.113049	-0.54578	-0.0125199	-0.339318	-1.32735	1.1822
PGSC0003DMG400000908	0	0	0	0	0	10	0	0	-10	0	10
PGSC0003DMG400000909	0.65121	0.355741	-0.514932	0.221105	-0.0244814	-0.33032	0.382031	-0.0666312	0.29619	1.09987	-0.00708038
PGSC0003DMG400000910	-6.66389	0.268351	-1.13577	0.459262	-1.75758	0.214178	1.15109	1.93347	-0.597811	-7.44627	2.79963
PGSC0003DMG400000912	0.676862	0.284327	-0.539107	0.634357	0.0291008	0.00817791	0.261757	0.0183395	0.230425	0.920279	0.0722414
PGSC0003DMG400000913	10	-10	0.0662125	-10	0.34771	0.950986	0	1.24657	-10	10	0.387087
PGSC0003DMG400000915	0.159623	0.78535	-1.15331	0.118211	0.233665	-1.29988	1.72129	-0.494537	1.00545	2.37545	-0.714639
PGSC0003DMG400000917	1.35328	0.396815	-0.935294	-0.115242	-0.151632	-0.214171	0.389091	-0.0617762	-0.0165737	1.80415	0.351612
PGSC0003DMG400000918	-0.509069	0.0493446	-0.248287	0.130593	-0.476638	-0.708547	0.0323481	0.35011	0.533167	-0.82683	-0.133713
PGSC0003DMG400000919	2.28044	-0.120884	-2.33902	-1.30376	-0.0344192	-4.88905	0.0668405	-2.24886	0.414246	4.59614	-2.78399
PGSC0003DMG400000922	3.3464	-0.0983905	-0.373017	-0.235729	-0.0852718	0.191768	0.244246	0.356527	0.00801486	3.23412	0.250122
PGSC0003DMG400000924	0.250541	-0.0145791	-0.0225811	0.559392	-0.193193	-0.167696	0.128874	0.257279	0.259781	0.122136	-0.0170807
PGSC0003DMG400000926	-0.450403	-1.81037	-0.56657	-1.94017	-0.766575	-1.21655	-0.139582	0.912875	-0.617909	-1.50286	-0.279586
PGSC0003DMG400000928	10	-10	-1.99319	-10	-0.66683	-0.973796	-10	-0.713661	-10	-2.61653	0.212468
PGSC0003DMG400000929	10	0.390045	-1.25415	0.383182	-0.576424	0.48416	0	-0.0825033	0.487246	10	-0.179705
PGSC0003DMG400000930	-0.842765	0.248568	-0.174369	0.143276	-0.014654	-0.0334194	0.556497	-0.182508	0.19894	-0.103761	-0.13288
PGSC0003DMG400000931	-0.43702	-0.56592	0.199437	0.158559	-0.0580064	-0.105668	-0.0213604	0.397282	0.382226	-0.855663	-0.550864
PGSC0003DMG400000932	-1.0832	-0.608077	-0.580168	-0.729908	-0.605619	-0.923929	0.0575268	0.173727	-0.293259	-1.1994	-0.14109
PGSC0003DMG400000933	0	10	0	10	10	0	0	-10	10	10	-10
PGSC0003DMG400000935	0.192826	0.191432	-0.345933	0.0792248	0.0692369	-0.609354	0.0128281	0.0673744	0.528778	0.13828	-0.269972
PGSC0003DMG400000936	1.71607	0.301921	-0.582305	0.88301	-0.00543831	0.179263	-0.12421	0.041837	0.442985	1.55002	-0.0992268
PGSC0003DMG400000937	0	0	0	0	0	0	0	0	0	0	0
PGSC0003DMG400000939	-10	0	0	0	0	0	10	0	0	0	0
PGSC0003DMG400000941	-0.73192	0.394524	0.0738892	-0.249972	-0.112019	0.150671	-0.378651	-0.577955	-0.614065	-0.532616	0.430634
PGSC0003DMG400000942	0.0681365	0.811331	-0.928365	0.585696	-0.00658125	-0.810238	-0.530195	0.569505	1.43335	-1.03156	-0.0525172
PGSC0003DMG400000944	-0.801627	-0.16018	-0.350246	0.300835	-0.392705	-0.443652	-0.0169294	-0.0378514	0.323265	-0.780705	-0.521296
PGSC0003DMG400000945	-10	10	0	10	0	0	10	0	10	0	0
PGSC0003DMG400000946	-10	10	0	10	10	0	10	-10	10	10	-10
PGSC0003DMG400000949	-0.0989913	0.0614583	-0.272793	-0.253403	-0.187234	-0.556997	0.19008	0.221966	0.103059	-0.130878	0.180366
PGSC0003DMG400000951	4.25749	0.462381	-0.146908	2.62408	0.650201	1.17052	0.331739	-0.401199	0.664294	4.99042	-0.603112
PGSC0003DMG400000952	-10	10	-10	2.98028	-10	-0.82965	1.07743	0	3.3249	-10	10
PGSC0003DMG400000954	0.730556	-0.0149809	-0.238363	0.150239	-0.13046	-0.496852	-0.269843	0.0677188	0.280093	0.392994	-0.227355
PGSC0003DMG400000955	-1.14717	-10	10	0	-0.473777	-0.773108	-0.320084	0.610277	-10	-2.07753	-0.628965
PGSC0003DMG400000957	-0.139113	0.157622	-1.35187	-0.508126	-1.74289	-1.20289	-0.369095	0.120984	0.233586	-0.629192	0.0450186
PGSC0003DMG400000958	-0.477845	0.20624	-0.465594	-0.242869	-0.196397	-0.628457	0.245405	0.075859	0.125631	-0.308299	0.156468
PGSC0003DMG400000959	-0.500414	0.185078	-0.106828	0.103561	0.137284	-0.305099	2.49879	3.52487	2.40339	-1.52649	1.30656
PGSC0003DMG400000960	0	0	0	0	0	0	0	0	0	0	0
PGSC0003DMG400000962	-0.741689	0.125626	-0.342788	0.337041	-0.313379	-0.365223	0.698212	0.222071	0.416084	-0.265549	-0.0683867
PGSC0003DMG400000963	1.23297	-0.438546	-0.239826	-0.663043	-0.0974317	-0.408992	0.496191	0.36407	-0.0497722	1.36509	-0.0247036
PGSC0003DMG400000965	-0.535453	0.0786608	-0.458515	-0.0577188	-0.1575	-0.512944	-0.399084	0.0486458	0.127683	-0.983183	-0.000376007
PGSC0003DMG400000968	0.179582	0.103485	-0.470283	0.0345035	-0.175637	-0.262726	0.316488	-0.0802966	0.0125824	0.576366	0.0106061
PGSC0003DMG400000969	-0.970574	0.760432	0.0735119	-0.0439126	-0.155037	-0.76817	0.428605	-0.331334	0.897518	-0.210635	-0.46842
PGSC0003DMG400000971	-10	10	-10	-0.406507	-1.4115	-0.80421	0.246725	-10	-0.097965	-0.485307	0.0206718
PGSC0003DMG400000972	1.18933	-0.648648	0.0380581	-0.285558	-0.336459	-0.916253	-0.129037	0.573755	0.0822694	0.48654	-0.157162
PGSC0003DMG400000974	0	0	0	0	0	0	0	0	0	0	0
PGSC0003DMG400000976	0.407439	0.50147	-0.597257	0.0881849	0.0895605	-0.261489	-0.318767	-0.263944	0.20644	0.352616	0.0310862
PGSC0003DMG400000977	-0.545315	-0.398794	-0.269865	-0.658803	-0.276245	-0.563829	0.446838	0.421597	-0.0406418	-0.520074	0.0634446
PGSC0003DMG400000978	-0.762826	0.0346904	0.0694077	-0.0635102	-0.108461	-0.733386	-0.0557486	0.203932	0.397659	-1.02251	-0.159036
PGSC0003DMG400000979	-1.10281	-0.418955	-0.683974	-1.18516	-0.46175	-1.74303	-0.301356	-0.0402142	0.153939	-1.36395	-0.613109
PGSC0003DMG400000980	-1.21396	-0.171809	-0.46606	-0.351308	-0.397032	-0.610988	-0.0557324	-0.132272	0.169144	-1.13742	-0.473225
PGSC0003DMG400000981	0.14179	0.436847	-0.44583	-0.0963251	-0.238053	-0.538926	0.0360723	0.255509	0.303307	-0.0776464	0.389049
PGSC0003DMG400000983	10	1.56128	-1.62359	0.388982	0.851225	0.119689	-10	-0.882445	-0.359608	1.82932	1.03845
PGSC0003DMG400000984	-10	0	0	0	0	0	-1.92507	0	0	-10	0
PGSC0003DMG400000985	-1.30797	-0.683118	0.186464	-0.473925	-0.523939	-0.903782	-1.32783	0.840294	-0.267784	-3.4761	0.42496
PGSC0003DMG400000986	-10	10	0	10	0.000952948	-10	10	-10	10	10	-10
PGSC0003DMG400000987	10	-1.7915	-0.371767	-2.33472	0.40156	-0.635597	0	0.0235197	-0.768081	10	-0.999897
PGSC0003DMG400000988	1.71897	-2.85165	0.513764	-2.18401	0.383155	-1.20966	-1.48767	0.463928	-1.00925	-0.23262	-1.37848
PGSC0003DMG400000991	-0.727382	-0.0573231	-0.348383	0.0788347	-0.254117	-0.464746	0.1337	-0.0600872	0.182131	-0.533595	-0.299541
PGSC0003DMG400000993	0.615735	-0.371717	0.100321	0.375754	0.000534763	0.179464	0.414526	0.155035	0.144836	0.875226	-0.361518
PGSC0003DMG400000994	-0.0973091	0.194307	-0.194218	0.28111	0.0744684	-0.161776	0.0488791	0.0717845	0.250301	-0.120215	0.0157909
PGSC0003DMG400000995	-0.657633	0.186816	-0.319888	0.0352409	-0.0322059	-0.65302	0.353885	0.0161213	0.418774	-0.319869	-0.215837
PGSC0003DMG400000996	-1.58446	-0.91808	0.418148	-0.271316	-0.656921	-1.61864	-0.180253	0.571306	-0.0221725	-2.33602	-0.324601
PGSC0003DMG400000997	0	0	0	-10	0	0	0	0	0	0	0
PGSC0003DMG400000998	-0.000272214	0.0246899	-0.0738088	-0.0740211	0.164993	-0.409915	0.104015	-0.143189	0.19352	0.246932	-0.31202
PGSC0003DMG400000999	-0.822086	-0.00730167	-0.037828	0.580222	-0.191282	-0.216686	0.332979	0.211048	0.10311	-0.700156	0.100637
PGSC0003DMG400001001	10	3.85253	0.725625	10	-1.41503	4.03253	-10	2.58375	0.216134	-2.00031	6.22015
PGSC0003DMG400001002	0	0	0	0	0	0	0	0	0	0	0
PGSC0003DMG400001003	10	-10	10	0	10	0	0	0.782982	0	10	-10
PGSC0003DMG400001006	0.932663	0.200552	-0.587942	0.203026	-0.181824	-0.480592	-0.352414	-0.0378738	0.304179	0.618123	-0.141502
PGSC0003DMG400001007	-10	0	-10	0	0	-10	2.47869	0	0	-10	0
PGSC0003DMG400001009	0	0	0	0	0	0	0	0	0	0	0
PGSC0003DMG400001011	10	0.856177	10	10	-10	10	-10	10	1.23364	-10	10
PGSC0003DMG400001014	1.77487	-0.241113	-0.657203	-0.0830727	-0.334615	0.130986	-2.20256	0.521737	-0.554636	-0.949429	0.83526
PGSC0003DMG400001015	0	0	-10	0	-0.606186	-10	0	-10	0	10	-10
PGSC0003DMG400001016	0.632396	0.595426	-0.438962	-0.287489	-0.281751	-0.223585	-0.350208	-0.0356118	-0.193733	0.317799	0.753547
PGSC0003DMG400001017	0	0	0	0	0	0	0	0	0	0	0
PGSC0003DMG400001018	-10	10	0	0.259384	-0.508794	10	10	-10	1.10475	10	0.231285
PGSC0003DMG400001024	10	-1.27871	0.580664	10	-1.48511	-0.842149	-10	1.50127	0.153721	-1.7883	0.0688384
PGSC0003DMG400001026	10	0.807366	1.50967	1.26767	-0.762156	10	0	0.782657	2.50604	10	-0.91602
PGSC0003DMG400001027	0	0	-10	0	-1.74783	10	0	-10	-10	10	1.99386
PGSC0003DMG400001028	0	10	0	10	-10	10	-10	0	1.03289	-10	10
PGSC0003DMG400001030	-0.144078	0.230342	-0.247047	-1.87427	-10	-10	-4.68887	10	10	-10	0
PGSC0003DMG400001031	10	-10	10	-10	-2.52636	-1.21643	0	0.306006	-10	10	0.375743
PGSC0003DMG400001032	0	0	0	0	0	0	0	0	0	0	0
PGSC0003DMG400001033	0	0	0	0	0	0	0	0	0	0	0
PGSC0003DMG400001035	0.630089	-0.150518	0.165097	0.327831	0.0212949	-0.355532	0.566976	0.198877	-0.0187061	0.998188	0.0670649
PGSC0003DMG400001036	0	0	0	0	0	0	0	0	0	0	0
PGSC0003DMG400001038	-10	0	0	-10	0	10	1.22894	0	-10	-10	10
PGSC0003DMG400001039	-2.32806	-0.433489	-1.62332	-2.00781	0.25728	-1.20559	-0.4816	-1.80288	-2.68707	-1.00678	0.450699
PGSC0003DMG400001041	1.57121	-0.108512	-0.26966	0.200915	-0.0620734	-0.0289899	-0.0327785	0.0340519	0.0264199	1.50438	-0.10088
PGSC0003DMG400001042	0.19922	0.272812	-0.483164	0.36411	-0.112458	0.00915963	0.798245	-0.0846044	0.114721	1.08207	0.0734869
PGSC0003DMG400001047	0.365665	-0.0184923	-0.258024	0.417751	-0.136877	-0.285511	-0.0875128	0.0632235	0.331076	0.214929	-0.286345
PGSC0003DMG400001048	0.224383	-0.179278	-0.525617	-0.116468	-0.301266	-0.823969	-0.504914	0.136794	0.367016	-0.417325	-0.4095
PGSC0003DMG400001049	-2.56164	0.143761	-0.551717	-1.04885	-0.117534	-1.24913	0.826419	0.0434836	-0.0473233	-1.7787	0.234568
PGSC0003DMG400001052	-10	0	-10	0	0	0	10	0	0	0	0
PGSC0003DMG400001053	0.24536	0.0970817	0.37536	0.276835	-0.00444538	-0.332358	-0.26779	0.611292	0.470039	-0.633722	0.238334
PGSC0003DMG400001055	0	0	0	0	0	0	0	0	0	0	0
PGSC0003DMG400001056	0.461712	1.21347	-0.363701	10	0	10	-0.165135	10	2.09714	-10	10
PGSC0003DMG400001057	-0.249887	-0.928639	-0.0359757	-0.448571	-0.242844	-0.333445	-0.847691	0.387303	0.0385088	-1.48488	-0.579845
PGSC0003DMG400001058	-10	0	-10	-10	-0.517031	-1.69798	-0.341221	-10	-10	-1.28942	-1.36705
PGSC0003DMG400001059	1.70964	0.668265	0.0247804	2.07906	0.0787482	0.499096	1.56319	0.852676	0.229761	2.42015	1.29118
PGSC0003DMG400001060	2.12748	-0.655062	-0.0551174	-0.348961	0.694535	-1.30024	1.10751	-0.191537	0.155444	3.42652	-1.00204
PGSC0003DMG400001063	-0.115843	0.251819	-0.496182	0.211687	-0.378694	-0.336031	0.647384	0.107017	0.224352	0.424524	0.134484
PGSC0003DMG400001064	0	0	0	0	0	0	0	0	0	0	0
PGSC0003DMG400001065	0.0137163	0.490674	-0.704616	0.376749	-0.074008	-0.319322	-0.253748	-0.221186	0.285366	-0.0188459	-0.0158778
PGSC0003DMG400001066	1.16586	0.348486	0.149916	1.62071	0.168155	0.285333	0.959706	0.616945	-0.200381	1.50863	1.16581
PGSC0003DMG400001067	0.486424	0.347823	-0.590565	0.501734	-0.374064	0.214033	0.447018	0.0903892	0.179895	0.843053	0.258318
PGSC0003DMG400001069	0.62012	0.265548	-0.456736	0.101715	-0.458983	0.0180753	0.793091	0.115135	-0.0868254	1.29808	0.467509
PGSC0003DMG400001070	-0.602481	0.447525	-0.166341	0.412399	0.0242501	-0.182377	0.522723	0.148337	0.20553	-0.228095	0.390332
PGSC0003DMG400001071	0	0	0	0	-10	0	0	0	0	0	0
PGSC0003DMG400001072	1.04937	0.00534167	-0.0398057	0.529451	0.346133	-0.0528344	0.502282	0.521572	0.495937	1.03008	0.0309763
PGSC0003DMG400001073	0.934012	-0.817738	-0.491321	0.393714	-0.768951	-0.393458	0.807273	-0.0993538	-1.0698	1.84064	0.152709
PGSC0003DMG400001074	1.78299	0.346233	0.363213	1.27868	0.420486	0.0954283	-0.0369553	0.681733	0.905751	1.06431	0.122215
PGSC0003DMG400001075	1.46572	1.71566	0.480992	2.32617	1.30756	1.78953	2.93038	0.695545	0.310827	3.70055	2.10038
PGSC0003DMG400001076	1.56051	1.03407	0.447908	2.67794	1.61468	1.74376	0.425418	0.572919	0.195789	1.41301	1.4112
PGSC0003DMG400001077	2.61787	-0.0822443	-0.387605	0.339798	0.317827	0.0554018	1.71046	-0.163749	0.411004	4.49208	-0.656997
PGSC0003DMG400001078	-2.22469	-0.595367	-0.748185	-1.28416	-0.678756	-0.923823	-0.0312033	0.498306	-0.302169	-2.7542	0.205109
PGSC0003DMG400001079	-0.553	-0.352347	-0.187999	-0.463768	-0.208982	-0.784719	0.0942789	0.175074	0.164261	-0.633794	-0.341534
PGSC0003DMG400001080	0.00930369	0.131162	-0.271143	0.368345	0.0129763	-0.359402	0.860769	0.276382	0.375944	0.593691	0.0316
PGSC0003DMG400001081	0.321654	1.27088	-0.535055	0.826558	0.583913	0.014027	0.612282	0.0709266	0.450703	0.863009	0.891103
PGSC0003DMG400001082	0.242684	0.250864	-0.836075	-0.136767	-0.249991	-0.515854	-0.240475	-0.136372	0.334909	0.138581	-0.220416
PGSC0003DMG400001083	-1.05616	0.144539	-0.421715	-0.170926	-0.194501	-0.79258	0.127865	-0.0280279	0.304982	-0.900271	-0.188471
PGSC0003DMG400001084	0.0485167	0.257486	-0.38276	0.0921542	-0.369317	-0.219832	0.578888	0.0637936	0.217789	0.563611	0.10349
PGSC0003DMG400001085	0	0	-10	0	-0.84702	1.73621	-10	-10	-10	-0.674994	0.231373
PGSC0003DMG400001086	-1.40665	1.21013	1.18601	1.40526	0.350492	1.30725	0.498499	0.179725	1.38811	-1.08787	0.0017456
PGSC0003DMG400001087	0	0	0	0	0	0	0	0	0	0	0
PGSC0003DMG400001088	0	10	0	10	0	-10	0	0	10	0	0
PGSC0003DMG400001089	0.184489	0.454076	-1.06161	-1.29405	-0.129578	-1.07553	0.615413	0.0562989	0.596644	0.743603	-0.0862692
PGSC0003DMG400001090	-0.207006	-0.54386	-0.0704145	-0.958514	0.124094	-1.19437	0.340679	0.223819	0.216857	-0.0901468	-0.536898
PGSC0003DMG400001091	0	0	0	0	0	0	0	0	0	0	0
PGSC0003DMG400001092	1.06985	-0.168888	-0.260391	-0.0400174	1.15978	1.02619	1.18438	0.889144	1.05852	1.36509	-0.338269
PGSC0003DMG400001093	2.82461	0.127547	-0.824122	-0.653879	-0.586363	-0.501454	-0.250715	-0.159266	0.316731	2.73316	-0.34845
PGSC0003DMG400001094	-1.23603	1.30204	-1.04721	10	-0.408605	0.25293	0.466833	-0.221103	0.441266	-0.548098	0.63967
PGSC0003DMG400001096	1.25915	0.78504	-0.321108	1.33394	-0.0187751	0.397209	0.518054	0.0373462	0.43836	1.73986	0.384026
PGSC0003DMG400001097	-1.30265	-0.27306	-0.784193	-1.46183	-0.248296	-1.51673	-0.079224	0.0183896	-0.148843	-1.40027	-0.105827
PGSC0003DMG400001098	0	0	0	0	0	0	0	0	0	0	0
PGSC0003DMG400001099	-0.043821	-0.202941	-0.623839	-0.428268	-0.397527	-0.584473	-0.234309	-0.0524267	-0.107055	-0.225703	-0.148313
PGSC0003DMG400001100	1.75603	0.278172	-0.450793	0.900178	0.074627	-0.000525589	0.28207	0.121902	0.723357	1.9162	-0.323283
PGSC0003DMG400001104	0.674082	0.243526	-0.201674	0.749495	0.183407	0.0452854	0.34483	0.135151	0.227897	0.883761	0.15078
PGSC0003DMG400001105	0.148646	0.348789	-0.0200327	0.492919	-0.152022	-0.0770182	0.390363	0.402939	0.353321	0.13607	0.398408
PGSC0003DMG400001106	0	0	0	0	0	0	0	0	0	0	0
PGSC0003DMG400001107	0	0	0	0	0	0	0	0	0	0	0
PGSC0003DMG400001108	0.0595446	0.150803	-0.456019	0.412476	-0.157468	-0.424635	0.0504169	0.0805014	0.324577	0.02946	-0.0932726
PGSC0003DMG400001110	-10	0	-10	0	-10	10	0.377772	0	-10	-10	10
PGSC0003DMG400001111	0	0	0	0	0	0	0	0	0	0	0
PGSC0003DMG400001114	-0.139335	0.601268	-0.396293	0.422936	0.408539	-0.198927	0.923646	-0.0515963	0.151145	0.835908	0.398527
PGSC0003DMG400001115	0	0	0	0	0	-10	0	0	0	0	0
PGSC0003DMG400001117	0	0	0	0	0	0	-10	0	0	-0.809295	0
PGSC0003DMG400001118	2.25523	1.53372	-2.18179	-0.774565	-3.05361	0.359013	0.493469	1.15313	-0.221207	1.59557	2.90806
PGSC0003DMG400001119	5.93939	-0.304632	0.124019	0.206293	0.90466	0.231475	0.927831	-0.209784	0.432986	7.07701	-0.947402
PGSC0003DMG400001120	0.511513	0.792565	-0.460269	0.790314	-0.320989	-0.0839482	0.688914	0.142147	0.893174	1.05828	0.0415382
PGSC0003DMG400001121	-0.495104	-0.151406	-0.387335	-0.193539	0.0596	-0.730616	0.353	0.0412028	0.200302	-0.183307	-0.310506
PGSC0003DMG400001122	4.33887	0.322601	-0.947438	0.667062	-0.0790673	-0.518682	0.373852	-0.125578	0.817151	4.8383	-0.620127
PGSC0003DMG400001123	-0.664312	-0.199673	-0.379882	-0.0438262	-0.28566	-1.05153	0.326578	0.299139	0.274002	-0.636873	-0.174536
PGSC0003DMG400001126	-2.49321	-0.685081	10	10	-0.00516919	-1.69299	0.314428	0.116632	0.6716	-2.29542	-1.24005
PGSC0003DMG400001127	1.95347	0.145271	-0.180958	0.361823	1.01384	-0.134913	0.418759	-0.420428	0.379416	2.79265	-0.654573
PGSC0003DMG400001128	-0.474625	-0.0579767	-0.669714	-0.525873	0.197424	-0.652657	-0.0938482	-0.0725367	0.372283	-0.495936	-0.502796
PGSC0003DMG400001129	-0.425246	0.354049	-0.0940779	0.531502	-0.02156	0.0263241	0.257808	0.216857	0.00816895	-0.384295	0.562737
PGSC0003DMG400001130	-1.02333	0.666669	-0.363281	0.516195	0.367707	-1.2256	0.866132	-0.309101	0.604286	0.1519	-0.246718
PGSC0003DMG400001131	-0.0163592	-0.228509	-0.363994	-0.0335831	-0.267527	-0.574054	-0.122024	0.0804731	-0.111477	-0.218856	-0.0365582
PGSC0003DMG400001135	0.308656	-0.233593	0.0486001	0.351519	-0.0845181	-0.844455	-0.457052	0.0907586	-0.147063	-0.239155	0.00422909
PGSC0003DMG400001136	0.503152	0.233285	-0.270779	0.164013	-0.258019	-0.169145	-0.194371	0.193605	0.30739	0.115176	0.119499
PGSC0003DMG400001137	1.20644	-0.0278566	-0.457953	-0.998013	-0.547413	-0.612048	-2.26231	0.161175	-0.256362	-1.21705	0.389681
PGSC0003DMG400001138	-0.304432	-10	0.513448	0	1.07734	1.70758	10	0.52296	-10	10	0.588399
PGSC0003DMG400001139	0	0	0	0	-10	0	-10	0	0	-10	0
PGSC0003DMG400001142	0.153241	0.352581	-0.594207	-1.01954	-0.995988	-1.37105	-1.29781	0.221015	0.00343412	-1.36558	0.570162
PGSC0003DMG400001143	-0.412744	-10	10	0	0	-0.258993	-0.53934	10	-10	-10	10
PGSC0003DMG400001144	-0.106361	-2.08796	2.64148	0.0733833	-1.30146	0	2.43603	3.48137	10	-1.1517	-10
PGSC0003DMG400001145	-1.6326	0.0135265	-0.882331	-2.20106	-1.13889	-1.36358	-0.297231	-0.00648134	-0.269715	-1.92335	0.27676
PGSC0003DMG400001146	-1.22994	-0.312594	-0.245017	-0.36434	0.137485	-1.0935	-0.0357596	0.240307	0.0776615	-1.506	-0.149949
PGSC0003DMG400001147	0.1472	0.64406	-0.348102	1.15063	-0.1225	-0.367774	0.507686	0.242928	0.602604	0.411958	0.284384
PGSC0003DMG400001148	-0.764268	-0.187849	-0.387094	0.102623	-0.398408	-0.565075	0.092711	0.176595	0.372568	-0.848152	-0.383822
PGSC0003DMG400001149	0.561256	-0.68816	-0.121901	-0.274675	0.197235	-0.197372	1.03193	0.192008	-0.0909645	1.40117	-0.405187
PGSC0003DMG400001150	-0.560728	0.314654	-0.572528	-0.388593	-0.17883	-0.973545	0.610757	-0.112014	0.281821	0.162042	-0.0791804
PGSC0003DMG400001152	-0.219	0.0776405	-0.340347	-0.34001	-0.32314	-0.374363	-0.220978	0.29027	0.123475	-0.730248	0.244435
PGSC0003DMG400001153	-0.842964	0.192282	-0.480049	-0.148412	-0.269693	-0.465805	0.529031	0.0443486	0.0700244	-0.358281	0.166606
PGSC0003DMG400001154	-0.837938	0.0438996	-0.503891	-0.596153	0.0574265	-0.672929	1.03569	1.06493	0.372647	-0.867169	0.736178
PGSC0003DMG400001155	-0.416799	0.081706	-0.625518	-0.762908	-0.381009	-1.14108	0.290841	0.0336454	0.212871	-0.159604	-0.0975192
PGSC0003DMG400001157	-0.715942	0.135606	-0.766349	-0.701004	0.0453932	-0.54199	-0.30715	-0.0380647	0.218451	-0.985028	-0.12091
PGSC0003DMG400001158	0.366121	0.332973	-0.726488	-0.363397	0.259007	-0.767733	-0.133095	-0.595846	-0.450662	0.828872	0.187789
PGSC0003DMG400001160	10	0.22552	10	10	0	0	0	10	10	0	0
PGSC0003DMG400001161	-1.51263	0.741098	-0.744124	0.83476	0.0317093	0.243201	-0.211446	0.0839176	-0.648847	-1.80799	1.47386
PGSC0003DMG400001162	-0.241944	0.00672086	-0.470048	0.296774	-0.128479	-0.26475	0.186788	-0.100125	0.328497	0.0449688	-0.421901
PGSC0003DMG400001165	10	1.86789	10	1.68392	10	0	0	0.725099	10	10	-10
PGSC0003DMG400001166	-1.25595	0.189988	0.531728	-0.361394	-0.0503675	-0.969314	1.28926	0.943158	-0.181681	-0.909848	1.31483
PGSC0003DMG400001167	0	0	0	0	0	0	0	0	0	0	0
PGSC0003DMG400001168	0	0	0	0	0	0	0	0	0	0	0
PGSC0003DMG400001170	-0.409112	0.118119	-0.92327	-0.606075	-0.779194	1.13867	-0.521294	0.524999	-0.941909	-1.45541	1.58503
PGSC0003DMG400001171	10	-10	10	0	0	0	0	10	0	0	0
PGSC0003DMG400001172	1.44763	-1.55502	0.500489	10	0	-0.700543	10	10	0.32593	0	10
PGSC0003DMG400001174	-5.0358	-10	-0.47821	-10	-10	-0.617291	5.88926	10	-10	-10	10
PGSC0003DMG400001175	-1.28564	1.03219	10	10	0	0	10	10	10	0	0
PGSC0003DMG400001176	1.62622	-0.460422	1.43568	0.0571536	-0.262669	-0.697731	10	2.70807	1.61539	10	0.632253
PGSC0003DMG400001177	10	0.204428	0.541078	-1.19919	0.0501495	-0.795116	-10	1.24869	2.09508	0.448812	-0.641957
PGSC0003DMG400001178	-4.59811	-0.285966	-1.21846	0.405314	-2.20586	1.57933	0.749801	0.470412	-2.30166	-4.31872	2.48611
PGSC0003DMG400001179	-0.321221	0.384765	-0.386734	0.193747	-0.237748	-0.668048	0.418911	-0.165606	0.348343	0.263296	-0.129184
PGSC0003DMG400001180	0.515774	0.224497	-0.205729	0.335381	-0.0271181	-0.0243637	0.160118	-0.00766557	0.332638	0.683558	-0.115807
PGSC0003DMG400001181	-3.41761	-0.731166	-1.74529	-1.5217	-0.435048	-1.41619	-0.3728	-0.683309	-0.327138	-3.1071	-1.08734
PGSC0003DMG400001182	-1.26923	0.600017	-0.572257	0.361874	-0.229783	-0.492214	0.148487	0.0193235	0.252699	-1.14007	0.366642
PGSC0003DMG400001183	2.82882	-2.08914	1.27982	-1.52771	-2.47891	-0.693225	10	3.28066	-2.1725	10	3.36401
PGSC0003DMG400001184	-0.573649	-0.308661	-0.264705	-0.15274	0.0488898	-0.160351	0.498022	-0.0165341	-0.0665397	-0.0590926	-0.258655
PGSC0003DMG400001185	0.499759	-0.95026	-0.655742	-1.17494	0.552133	-0.374239	-0.609513	-0.402235	-0.643254	0.292481	-0.709241
PGSC0003DMG400001186	0.107113	-0.627041	0.234831	0.344788	0.555671	-0.93925	0.264227	0.0802581	0.386467	0.291082	-0.93325
PGSC0003DMG400001188	-2.09115	0.398588	-0.890273	-0.501395	-0.841976	0.235782	-0.892964	0.410054	-0.297358	-3.39416	1.106
PGSC0003DMG400001189	10	-0.514964	1.6131	-2.00676	10	3.73341	0	2.93978	-0.798914	10	3.22373
PGSC0003DMG400001190	-0.224257	0.117403	-0.145554	0.353553	-0.194973	-0.186781	0.301373	0.059109	0.140393	0.0180074	0.0361187
PGSC0003DMG400001191	-0.512966	0.0904276	-0.225501	0.160496	-0.2086	-0.443409	-0.0407715	0.135112	0.157544	-0.688849	0.0679951
PGSC0003DMG400001193	0	0	0	0	0	0	0	0	0	0	0
PGSC0003DMG400001194	0	0	0	0	0	0	0	0	0	0	0
PGSC0003DMG400001195	1.69714	-0.126701	-0.404635	0.678204	0.28651	0.246386	0.250801	0.106855	0.459742	1.84109	-0.479588
PGSC0003DMG400001197	-1.41399	0.213766	-0.849799	0.269207	-0.0870664	-0.516588	0.607138	-0.797894	-0.0756842	-0.00895705	-0.508444
PGSC0003DMG400001198	0	10	0	0.154636	10	-10	0	-10	10	10	-10
PGSC0003DMG400001199	-1.84144	0.217606	-0.681333	0.29959	0.220739	-0.994239	1.90052	-0.0738459	0.410876	0.132925	-0.267116
PGSC0003DMG400001201	10	0.121818	-0.420149	0.153588	-0.462099	-1.43661	-10	0.834362	1.10856	0.604078	-0.152385
PGSC0003DMG400001203	-1.43622	-0.316308	-0.504533	-0.826232	-0.124771	-1.01797	0.0707004	0.128125	-0.0955177	-1.49364	-0.0926655
PGSC0003DMG400001204	1.86731	0.421114	-0.642164	1.8825	-0.190472	0.278392	0.39829	0.0457385	0.0964654	2.21986	0.370387
PGSC0003DMG400001205	-0.5884	0.140891	-0.342636	-0.190371	-0.229835	-0.809028	0.306456	0.135116	0.405502	-0.417061	-0.129495
PGSC0003DMG400001206	0.245232	0.3686	-0.436412	0.126666	0.151929	-0.582572	0.0724829	-0.187904	0.365728	0.505618	-0.185031
PGSC0003DMG400001207	0	10	0	10	0	0	0	0	10	0	0
PGSC0003DMG400001209	1.46063	-0.0926692	0.302527	0.485751	0.136562	0.249794	1.16824	0.465369	0.819721	2.1635	-0.447022
PGSC0003DMG400001210	0	0	0	0	-10	-10	0	0	0	0	0
PGSC0003DMG400001211	-0.0728679	-1.53432	-0.297839	-1.85096	-0.668314	-0.493507	0.394056	0.394372	-1.4432	-0.0731842	0.303246
PGSC0003DMG400001213	-0.399767	0.101774	-0.791954	-0.287522	-0.403734	-0.496434	0.415615	0.000228954	-0.136232	0.0156193	0.238235
PGSC0003DMG400001214	1.72472	-1.16746	-0.892933	-2.16623	0.54289	-0.463123	-2.0992	-0.679645	-1.13897	0.305163	-0.708133
PGSC0003DMG400001215	-1.82606	1.10637	-2.08092	-1.17001	0.194999	-1.22791	-0.877376	-1.74045	-0.389374	-0.96298	-0.244715
PGSC0003DMG400001216	10	-10	10	0	0	0	0	10	0	0	0
PGSC0003DMG400001217	0	0	0	0	0	0	0	0	0	0	0
PGSC0003DMG400001218	-10	0	0	0	0	0	10	0	0	0	0
PGSC0003DMG400001219	0	0	0	0	0	0	0	0	0	0	0
PGSC0003DMG400001220	0	0	0	0	0	0	-10	0	0	-10	0
PGSC0003DMG400001221	-4.97294	-10	-2.01239	-10	-1.32443	-1.72242	-1.18847	1.04569	-10	-7.2071	-0.980003
PGSC0003DMG400001223	-1.15614	2.20121	-0.397389	2.27926	-10	2.95388	10	10	-0.511823	0	10
PGSC0003DMG400001226	10	0.365667	10	10	0	-10	0	10	10	0	0
PGSC0003DMG400001227	4.47671	-0.536578	0.373289	-0.0276389	-0.295011	0.111611	-0.366928	0.741884	0.166249	3.3679	0.0390567
PGSC0003DMG400001228	2.5556	0.516824	-0.329495	1.15706	0.225217	0.228659	0.133867	-0.0844595	0.636609	2.77392	-0.204245
PGSC0003DMG400001229	0	0	0	0	0	0	0	0	0	0	0
PGSC0003DMG400001230	0	0	0	0	0	0	0	0	0	0	0
PGSC0003DMG400001232	0.971154	0.809284	-0.217823	0.640678	-0.68818	0.360732	1.51182	0.123117	0.0519697	2.35986	0.880431
PGSC0003DMG400001233	0.0694961	-0.342525	-0.552185	-0.56932	-0.155456	-0.801165	-0.402145	0.0840623	0.160334	-0.416711	-0.418797
PGSC0003DMG400001234	0.287648	-1.23058	0.52857	-0.816858	0.874549	-0.202767	10	-0.279832	-0.437116	10	-1.07329
PGSC0003DMG400001237	-1.05039	-0.0513437	0.157757	-0.671523	-1.65719	-1.09381	0.617919	1.33503	0.274311	-1.7675	1.00938
PGSC0003DMG400001240	0.602911	-0.019978	0.473148	-0.215682	-0.557359	-0.900545	-0.39633	1.24494	0.261238	-1.03836	0.963723
PGSC0003DMG400001242	10	-10	1.38138	0	0	10	0	10	-10	0	10
PGSC0003DMG400001243	0	0	0	0	0	0	0	0	0	0	0
PGSC0003DMG400001244	10	0.87665	-0.13113	0.352971	0.601744	10	-10	0.135209	-0.950117	-0.427068	1.96198
PGSC0003DMG400001246	-0.421209	0.420835	-0.482371	0.114117	-0.239485	-0.559963	0.493291	0.140167	0.489605	-0.0680848	0.071397
PGSC0003DMG400001247	2.33549	-0.035252	-0.212696	1.32683	0.0596351	0.736646	0.203167	-0.0426711	0.327137	2.58133	-0.405061
PGSC0003DMG400001249	10	-1.07532	-1.85868	-3.92768	-0.161264	-10	-10	0.173053	10	0.551822	-10
PGSC0003DMG400001251	1.89757	0.327084	-1.10988	-0.190355	0.563426	1.43336	10	-0.497463	0.880906	10	-1.05129
PGSC0003DMG400001252	-1.2252	-0.836605	0.34865	-1.47699	-0.393497	-1.19092	0.129581	0.913829	0.118829	-2.00945	-0.0416058
PGSC0003DMG400001253	-1.20347	2.39456	-1.26973	1.20268	-0.0891072	-0.288377	0.295757	-0.221094	1.05266	-0.686621	1.1208
PGSC0003DMG400001256	-0.792165	-0.949042	-0.504541	-0.720293	-0.160695	-0.826487	-0.40927	0.265289	-0.118985	-1.46672	-0.564768
PGSC0003DMG400001257	0	0	0	0	0	0	0	0	0	0	0
PGSC0003DMG400001258	-2.05539	-0.0308468	-0.622351	-1.06225	-1.58433	0.244907	10	1.77322	-0.198535	10	1.94091
PGSC0003DMG400001259	-1.11144	0.491074	-0.554355	-0.100896	-0.210677	-0.575208	0.561655	-0.295595	0.340369	-0.254187	-0.14489
PGSC0003DMG400001263	0	0	0	0	0	10	0	0	-10	0	10
PGSC0003DMG400001265	-0.325508	0.366633	-0.916509	-0.666026	-0.403336	-0.932998	0.843441	-0.132663	0.170251	0.650595	0.0637196
PGSC0003DMG400001266	0	0	0	0	0	0	0	0	0	0	0
PGSC0003DMG400001267	0	0	-10	0	-10	0	-10	0	0	-10	0
PGSC0003DMG400001268	-1.56935	1.52346	-0.855894	-1.22498	-0.743896	-0.731899	0.173787	0.163918	0.487343	-1.55948	1.20003
PGSC0003DMG400001269	0.448372	0.881553	-0.204373	0.719459	-0.22366	0.233973	0.458901	0.699583	0.422895	0.20769	1.15824
PGSC0003DMG400001270	-10	10	-10	-0.974403	-10	-0.0475695	10	0	-0.897211	0	10
PGSC0003DMG400001271	-1.56388	1.20502	-1.15076	0.466355	0.383521	0.289536	0.594091	0.369934	0.457707	-1.33972	1.11724
PGSC0003DMG400001272	-1.19204	0.108348	-0.523071	-0.457749	-0.553368	-0.881979	-0.0519812	0.205188	0.00209399	-1.44921	0.311441
PGSC0003DMG400001274	10	2.04753	0.0846729	3.56529	0.50812	2.28459	0	0.805054	0.855682	10	1.9969
PGSC0003DMG400001275	0.21694	0.628973	-0.413701	-0.0611311	0.0763905	-0.00652241	0.73484	0.190772	0.619772	0.761008	0.199972
PGSC0003DMG400001276	0	0	0	0	0	0	-10	0	0	-10	0
PGSC0003DMG400001277	10	-10	0.460211	-10	0.492641	-10	-10	0.783494	0	-0.860102	-10
PGSC0003DMG400001278	-0.00356254	-0.719945	-0.851736	-1.03209	-0.981098	-0.616609	-0.737588	0.816709	-0.0144926	-1.55786	0.111256
PGSC0003DMG400001279	10	0.3501	-2.24373	-0.429958	-1.79758	-0.852371	0	2.04217	0.657301	10	1.73497
PGSC0003DMG400001280	0	0	0	0	-10	10	0	0	-10	0	10
PGSC0003DMG400001282	10	-10	2.59266	-10	-10	10	0	10	-10	0	10
PGSC0003DMG400001283	6.66729	-9.47372	1.72958	-7.20962	2.14664	-2.66837	0.0758909	4.74041	-0.885728	2.00277	-3.84758
PGSC0003DMG400001285	-10	0	-10	0	-0.892472	-10	10	-10	0	10	-10
PGSC0003DMG400001286	-0.196431	0.370271	-0.612609	-0.231449	0.119284	-0.498823	0.372304	-0.27096	0.0194696	0.446834	0.0798414
PGSC0003DMG400001287	0	0	0	2.75701	-1.21886	-3.58057	0	-10	1.021	10	1.29411
PGSC0003DMG400001288	-1.83843	-0.131273	-1.15834	-1.542	-0.25834	-0.748159	0.724414	-0.612179	-1.46171	-0.501842	0.718262
PGSC0003DMG400001289	10	-10	10	0	0	0	0	10	0	0	0
PGSC0003DMG400001290	0	10	-10	10	-10	0	0	0	10	0	0
PGSC0003DMG400001291	1.79795	2.34227	-3.18242	-0.597084	-5.85731	0.384125	0.242713	2.60945	-0.386133	-0.568785	5.33785
PGSC0003DMG400001292	1.02215	0.186402	-0.270205	0.012829	0.114569	-0.492344	-0.0823037	0.147416	0.464055	0.792433	-0.130238
PGSC0003DMG400001293	0.127283	0.505601	-0.178433	1.03598	0.0134131	0.180681	0.388181	0.266539	0.116338	0.248926	0.655801
PGSC0003DMG400001294	-1.19688	0.826326	-0.714668	-0.331883	0.0189716	-0.955083	0.582106	-0.422032	0.306301	-0.192741	0.0979935
PGSC0003DMG400001295	-0.360651	0.0999474	-0.355813	-0.0853027	-0.0447654	-0.861723	0.120089	0.0582403	0.367304	-0.298802	-0.209117
PGSC0003DMG400001296	0.897625	0.236604	0.000823503	1.30345	0.0278666	0.0457704	0.497489	-0.0274085	0.259799	1.42252	-0.0506034
PGSC0003DMG400001297	-1.79875	-10	-1.04681	0	10	-1.19817	2.17184	1.58938	-10	-1.21629	1.06537
PGSC0003DMG400001298	0.0368204	0.083124	-0.7888	-0.477844	-0.275086	-0.834496	-0.329253	-0.172021	0.0908302	-0.120411	-0.179727
PGSC0003DMG400001299	-1.90697	-0.758703	-0.926053	-1.55159	-0.563917	-1.59261	-0.408346	0.215954	-0.211364	-2.53127	-0.331385
PGSC0003DMG400001300	-0.877496	0.994126	-2.00283	10	0.340369	2.1843	0.355344	-0.558488	1.11632	0.036336	-0.68068
PGSC0003DMG400001301	0.556766	0.502219	-0.111795	0.703462	0.027417	0.0843379	0.683091	0.161828	0.188769	1.07803	0.475278
PGSC0003DMG400001302	-0.20986	0.662205	-0.283621	1.09382	0.0891222	0.00985132	0.384546	0.113882	0.129757	0.0608043	0.64633
PGSC0003DMG400001303	10	1.43841	10	0.589433	-10	10	0	10	2.13405	0	10
PGSC0003DMG400001304	0	0	-10	-10	-3.52579	-2.01227	0	-10	-10	10	1.74388
PGSC0003DMG400001305	0	10	0	10	10	0	0	-10	10	10	-10
PGSC0003DMG400001306	-0.23677	0.16621	-0.246206	0.226985	-0.205441	-0.54668	-0.322944	0.187072	0.303075	-0.746786	0.0502071
PGSC0003DMG400001307	0.766693	0.816114	-0.517177	0.707316	0.239327	0.327248	1.96434	-0.0910676	0.34583	2.8221	0.379216
PGSC0003DMG400001310	-0.995711	0.538579	-0.669513	-0.582783	-0.263284	-1.19748	-0.292367	-0.1937	0.442417	-1.09438	-0.0975381
PGSC0003DMG400001311	0.579894	0.436234	-0.0662254	0.685936	-0.337823	-0.0130597	-0.206116	0.367874	0.287006	0.0059047	0.517102
PGSC0003DMG400001312	-1.10469	0.229897	-0.365776	0.420814	-0.106714	-0.809429	0.551345	0.0938588	0.461563	-0.647207	-0.137806
PGSC0003DMG400001313	-0.259455	0.228337	-0.636456	-0.188909	0.142646	0.149905	0.154517	-0.237956	-0.175086	0.133018	0.165468
PGSC0003DMG400001314	0.6163	0.1837	-0.43512	0.0805146	0.068634	-0.50593	0.146521	0.0380947	0.475539	0.724726	-0.253745
PGSC0003DMG400001315	0.254756	-0.32289	-0.142347	-0.129907	-0.12567	-0.428475	0.362025	0.270412	0.0137548	0.34637	-0.0662332
PGSC0003DMG400001317	10	-0.262585	-0.237116	10	-0.353936	0.761579	0	1.50716	1.53701	10	-0.292434
PGSC0003DMG400001318	0	0	0	0	0	0	0	0	0	0	0
PGSC0003DMG400001319	-0.395723	0.434393	0.162609	0.67695	0.456485	0.0838511	0.208607	0.247916	0.163241	-0.435032	0.519068
PGSC0003DMG400001320	0.251248	1.50646	-2.07949	-0.70048	-1.66227	0.284746	-0.972444	0.477494	0.162626	-1.19869	1.82133
PGSC0003DMG400001321	0.212912	-0.0545994	-0.133656	0.103964	-0.0484006	-0.372266	0.328627	0.136165	0.0946709	0.405375	-0.0131058
PGSC0003DMG400001322	0	0	-10	-10	0	-10	-10	0	0	-10	0
PGSC0003DMG400001323	-1.18906	0.412454	-0.202828	-0.751453	-0.0750169	-1.34247	0.715423	-0.483175	-0.228511	0.00954096	0.15779
PGSC0003DMG400001324	0.0363062	-0.289444	-0.391885	-0.333298	0.326216	-0.570253	0.193777	0.00537391	0.0312988	0.224709	-0.315369
PGSC0003DMG400001325	-10	0	0	0	0	0	10	0	0	0	0
PGSC0003DMG400001326	2.57802	0.395629	-0.728003	0.47022	0.211075	0.115116	1.3477	-0.280588	0.564796	4.20631	-0.449754
PGSC0003DMG400001327	-0.903824	0.698717	0.394149	-1.04286	1.51827	-0.416369	1.17648	-0.652323	-0.343163	0.924977	0.389558
PGSC0003DMG400001328	0.995861	-0.59259	-0.249677	-0.38047	-0.208518	-0.456526	-0.344257	0.210935	-0.0999788	0.440668	-0.281675
PGSC0003DMG400001329	1.16374	1.71025	-1.36891	0.481116	0.4947	0.83294	-0.188893	-0.319325	-0.150109	1.29417	1.54103
PGSC0003DMG400001330	-0.607514	0.23546	-0.458815	-0.167927	-0.221251	-0.476298	0.416154	-0.068653	-0.084326	-0.122707	0.251133
PGSC0003DMG400001331	0.556872	0.660491	-0.480274	1.59965	-0.264134	0.475244	2.19094	-0.253547	0.528226	3.00136	-0.121282
PGSC0003DMG400001332	-0.950763	1.05103	-0.55156	-0.498538	0.23038	-10	-0.501195	-0.992129	10	-0.459829	-10
PGSC0003DMG400001333	1.31138	0.985813	0.43424	2.79658	0.480666	0.738435	-0.135128	0.950991	-0.293858	0.225259	2.23066
PGSC0003DMG400001335	0.321664	0.192908	-0.0754334	-0.17572	-0.185557	-0.875882	0.0477471	0.277983	0.316945	0.0914277	0.153946
PGSC0003DMG400001336	1.26511	-0.0690832	0.545562	1.52063	0.156613	0.595157	0.384069	0.783143	-0.20701	0.866041	0.92107
PGSC0003DMG400001337	-1.71372	-0.595999	-0.559484	-0.460919	-0.0934139	-1.35683	0.690586	0.143067	0.0580549	-1.1662	-0.510987
PGSC0003DMG400001338	1.68167	0.528444	-0.687686	-0.0368921	0.230028	-0.60617	0.228434	0.0689572	0.359595	1.84115	0.237805
PGSC0003DMG400001339	-10	0	0	0	-10	-10	10	0	0	0	0
PGSC0003DMG400001340	0.331265	0.974245	-1.22621	1.01791	-0.673996	-0.356868	-0.135559	-0.618206	0.476061	0.813911	-0.120021
PGSC0003DMG400001342	0.151744	0.207154	-0.230475	0.213404	-0.0273283	-0.544332	0.113307	0.0575369	0.254976	0.207514	0.00971392
PGSC0003DMG400001343	-0.932805	0.0366871	-0.784281	0.383339	-0.555426	0.190916	1.26263	0.234513	0.572097	0.0953129	-0.300897
PGSC0003DMG400001344	0	0	-10	-10	0	-0.972454	0	0	0	0	0
PGSC0003DMG400001345	-0.896417	0.192002	-0.553411	0.0808992	-0.518175	-0.72143	-0.444263	0.244464	0.343203	-1.58514	0.0932637
PGSC0003DMG400001348	-1.60526	1.75136	-1.38664	1.03683	-0.755	-1.04914	0.641468	-1.26483	1.59317	0.30104	-1.10664
PGSC0003DMG400001349	-1.19064	0.170002	-0.727629	-0.655914	0.270519	-1.36413	0.759233	-0.222278	0.353711	-0.209128	-0.405987
PGSC0003DMG400001350	-0.0666826	0.0782786	-0.051855	0.53748	-0.304484	-0.352119	0.43753	0.225905	0.289857	0.144943	0.0143268
PGSC0003DMG400001351	-0.622204	0.365744	-0.364993	0.0259722	-0.312637	-0.571467	0.403466	0.179362	0.327062	-0.398099	0.218044
PGSC0003DMG400001352	-0.815839	0.266157	-0.373664	0.0471284	-0.0269834	-0.366514	0.386373	-0.0642593	0.0779794	-0.365207	0.123918
PGSC0003DMG400001353	0.101504	0.448086	-0.577739	-0.245941	-0.133918	-0.482602	0.131311	-0.124162	0.301993	0.356977	0.0219314
PGSC0003DMG400001354	0.177489	-0.250516	-0.00129196	-0.149083	0.267302	-0.554263	-0.230633	-0.0167043	0.0183446	-0.0364388	-0.285565
PGSC0003DMG400001355	0.5626	0.0308904	-0.157006	0.474778	0.274248	-0.20937	0.0912605	0.118904	0.522329	0.534957	-0.372534
PGSC0003DMG400001358	0.76655	2.8537	-3.37272	-0.948132	-4.07236	0.153124	1.09731	0.639939	-0.475084	1.22392	3.96872
PGSC0003DMG400001359	10	0.142954	0.0524665	-0.877761	1.05647	-0.76732	-10	-1.10242	0.306547	1.60805	-1.26601
PGSC0003DMG400001360	1.05152	0.0708673	-0.504907	-0.0317478	0.44776	-0.517983	-0.330608	-0.135463	0.476629	0.856373	-0.541224
PGSC0003DMG400001361	-0.442432	0.52195	-0.762747	-0.259276	-0.25088	-1.12445	0.101237	-0.154885	0.462833	-0.18631	-0.0957676
PGSC0003DMG400001362	-10	0	-10	0	10	-10	1.19257	-10	0	-0.246175	-10
PGSC0003DMG400001363	0.551793	0.416129	-0.581709	0.332518	-0.346041	0.0971934	0.72728	0.0758753	0.0539849	1.2032	0.438019
PGSC0003DMG400001364	0.457566	0.165509	-0.775826	-1.0427	-0.17779	-0.546778	0.135809	0.116344	-0.428934	0.477031	0.710786
PGSC0003DMG400001365	-0.134396	0.191222	-0.34623	0.113472	0.0458528	-0.441365	0.174642	-0.00535053	0.222835	0.0455966	-0.036964
PGSC0003DMG400001366	-3.22425	1.27294	-2.01381	-0.388642	-1.11569	-0.123294	1.00278	-0.0510041	-0.307183	-2.17046	1.52912
PGSC0003DMG400001367	-1.3975	-0.300138	-1.34262	-0.99706	-0.927125	0.290299	0.49216	-0.130125	-1.12333	-0.775215	0.69307
PGSC0003DMG400001368	0.412425	1.03223	0.194242	1.81115	0.478896	0.0748641	0.956125	0.535913	0.445502	0.832637	1.12264
PGSC0003DMG400001369	-1.32957	1.32722	-0.395422	0.975473	-0.394942	0.0907026	0.498596	0.324923	0.466673	-1.1559	1.18547
PGSC0003DMG400001370	0.246661	0.144078	-0.235357	0.470732	-0.169141	0.0679924	0.0106167	0.105896	0.25853	0.151381	-0.00855561
PGSC0003DMG400001371	-2.39776	-0.863496	-0.541574	-1.53302	-0.207835	-2.03953	0.979702	-0.326735	0.0757516	-1.09132	-1.26598
PGSC0003DMG400001372	0	4.37544	-5.33705	2.55859	-1.98498	-2.65687	0	-2.27759	1.6765	0	0.421347
PGSC0003DMG400001373	0	2.84288	-0.95534	1.94726	-1.01265	1.63462	0	0.0995761	1.76016	0	1.1823
PGSC0003DMG400001374	-0.0986251	-1.41965	-0.197698	-0.143758	-0.102576	-0.678741	-0.551243	-0.395924	0.334031	-0.253944	-2.14961
PGSC0003DMG400001375	0	0	-10	0	0	-10	0	0	0	0	0
PGSC0003DMG400001376	-10	0	0	0	0	0	10	0	0	0	0
PGSC0003DMG400001377	0.468804	0.245434	-0.0266684	0.322075	0.18515	-1.04522	-0.788521	-0.189829	0.267242	-0.129889	-0.211637
PGSC0003DMG400001378	1.16703	-3.42817	-1.39654	-2.13762	10	0.738403	0.471595	2.21175	-1.2484	-0.573124	0.0319806
PGSC0003DMG400001379	1.56919	-0.0587528	-0.513194	0.608987	0.0634812	-0.145613	0.0608015	-0.154031	0.41231	1.78402	-0.625094
PGSC0003DMG400001380	0.764262	0.204777	-2.53423	0.0827968	-1.1685	1.03222	0.255298	-1.19648	-0.920485	2.21604	-0.0712205
PGSC0003DMG400001382	0.13586	0.0883681	-0.02648	0.169742	-0.147844	0.513943	2.20986	0.223393	-0.514213	2.12233	0.825974
PGSC0003DMG400001386	-0.303023	0.261523	-0.352537	-0.0621661	-0.0598212	-0.549781	0.223256	-0.0212311	0.188065	-0.0585357	0.0522268
PGSC0003DMG400001387	-4.75112	2.22625	-3.18451	-0.0620174	0.128788	-3.24616	3.22903	-2.24087	1.98533	0.718776	-1.99995
PGSC0003DMG400001388	-1.53529	0.0380286	-0.3447	0.292164	-0.13733	-0.109324	0.462993	0.151761	0.172226	-1.22405	0.017563
PGSC0003DMG400001389	1.27577	-0.0387568	-0.475164	-0.312216	-0.330272	-0.037315	0.117926	0.249643	-0.0694314	1.14406	0.280317
PGSC0003DMG400001390	-1.17507	0.716283	-0.85679	-0.564717	-0.233923	-0.631969	0.444479	-0.286925	-0.0809676	-0.443661	0.510325
PGSC0003DMG400001391	-0.503127	-0.321991	-0.346091	0.176058	-0.190456	-0.724283	0.162367	0.0991519	0.181761	-0.439912	-0.404601
PGSC0003DMG400001392	-0.139546	-0.0858442	-0.33049	-0.0795863	-0.322853	-0.545693	-0.268074	0.277979	-0.0521768	-0.6856	0.244312
PGSC0003DMG400001393	0.101361	0.370713	-1.1038	-0.668264	0.24069	-2.6726	0.474738	-0.838636	0.838406	1.41473	-1.30633
PGSC0003DMG400001394	-0.206765	0.308627	-0.179099	0.521479	-0.161682	-0.554586	0.579584	0.307004	0.418029	0.0658152	0.197602
PGSC0003DMG400001395	0.700699	0.743272	-0.865353	1.34929	0.106849	0.103427	0.672593	-0.285758	0.502171	1.65905	-0.044657
PGSC0003DMG400001396	-5.67416	1.35545	-0.0111421	2.60535	-0.701583	0.834654	-0.21613	1.36219	-0.570321	-7.25249	3.28796
PGSC0003DMG400001397	0.407207	0.321286	-0.0956832	0.649767	0.0684105	-0.616517	0.406995	0.191799	0.38801	0.622403	0.125075
PGSC0003DMG400001398	1.64149	0.537476	-0.344991	-0.45294	0.346317	-0.874698	-0.521406	-0.499136	0.413881	1.61922	-0.375541
PGSC0003DMG400001399	3.13629	0.414092	0.0515482	0.915696	0.485748	-0.238185	-0.473958	-0.113285	0.633261	2.77562	-0.332454
PGSC0003DMG400001400	3.52868	-0.829599	-1.16795	-1.16353	-1.13488	-1.69003	1.40377	-0.0307164	0.251408	4.96317	-1.11172
PGSC0003DMG400001402	3.08419	1.08698	-0.50502	1.72202	-0.543854	0.770455	1.20861	0.442958	0.546621	3.84983	0.983316
PGSC0003DMG400001403	0	10	0	10	0	0	-10	0	10	-10	0
PGSC0003DMG400001404	0	0	0	0	0	0	0	0	0	0	0
PGSC0003DMG400001405	-0.988164	0.529837	-0.671071	1.44884	0.0211871	-0.0419859	1.30955	-0.437218	0.306531	0.758603	-0.213912
PGSC0003DMG400001406	-1.68679	1.1549	-0.242828	1.02459	-0.0728308	0.754765	1.85624	1.10826	-0.56751	-0.938815	2.83067
PGSC0003DMG400001407	0	0	0	0	10	0	0	-10	0	10	-10
PGSC0003DMG400001408	0.914683	0.138639	0.0482492	0.863181	-0.00842398	0.193822	0.811849	0.285465	0.385477	1.44107	0.0386269
PGSC0003DMG400001410	0.341569	0.172872	-0.698367	-0.227183	0.289037	-0.599969	-0.0932698	-0.209533	0.398316	0.457833	-0.434978
PGSC0003DMG400001411	0.0276298	-0.191561	-0.38538	-0.0334542	-0.108158	-0.453209	-0.125643	0.00501712	0.214615	-0.10303	-0.40116
PGSC0003DMG400001412	-1.60561	1.02607	-1.1984	0.414459	-1.15612	0.0196179	0.297559	0.0502826	-0.0658949	-1.35834	1.14225
PGSC0003DMG400001413	-0.449183	0.443473	-1.71824	1.19684	-2.26154	0.561067	-1.67465	0.524318	-1.89539	-2.64815	2.86318
PGSC0003DMG400001414	-1.26317	0.241301	-0.304023	0.179059	-0.259505	-0.54531	0.329345	0.0747975	0.319439	-1.00863	-0.00334035
PGSC0003DMG400001415	-1.40113	0.411018	-0.792851	-0.739981	-0.17201	-1.16341	-0.270729	-0.349618	0.206911	-1.32224	-0.14551
PGSC0003DMG400001416	-2.66503	0.0207983	-0.313829	-0.649111	-2.59844	-0.533465	1.2406	0.990457	-1.07017	-2.41489	2.08142
PGSC0003DMG400001417	-1.35657	-1.56076	0.293884	-2.13214	0.300173	-2.19814	0.0237474	0.419923	-0.159718	-1.75274	-0.981115
PGSC0003DMG400001418	2.94358	-0.557838	2.17511	-0.646797	3.5365	-0.504964	-0.130133	0.370454	0.320387	2.44299	-0.507772
PGSC0003DMG400001419	3.06156	-0.443529	0.622674	1.41351	0.694788	0.823188	1.31092	0.122197	0.328019	4.25028	-0.649351
PGSC0003DMG400001421	-0.256609	0.446145	-0.397967	-0.127125	-0.2348	-0.337789	-0.294102	0.0240193	-0.0401854	-0.57473	0.510349
PGSC0003DMG400001422	-1.08387	1.55879	-0.272382	2.30665	-0.0714174	1.24964	1.43069	0.27189	-0.22882	0.0749313	2.0595
PGSC0003DMG400001423	-0.702405	0.300841	-0.521635	-0.165353	-0.132887	-0.594498	0.282648	-0.102691	-0.0318564	-0.317066	0.230006
PGSC0003DMG400001424	0.518249	0.594106	0.173519	0.818288	0.28497	0.524657	0.166666	0.197131	0.0320348	0.487784	0.759202
PGSC0003DMG400001425	0	10	-10	10	-10	10	-10	0	-1.74311	-10	10
PGSC0003DMG400001426	4.65439	-0.00650233	0.108953	0.220071	0.506589	0.0985126	-0.570973	0.347452	0.427825	3.73597	-0.0868753
PGSC0003DMG400001427	-0.325765	0.236661	-0.439933	-0.155024	0.208514	-0.593312	0.156767	0.0187697	0.173101	-0.187767	0.0823302
PGSC0003DMG400001428	0.26286	1.04612	-0.539189	0.689182	0.0476374	-0.427692	0.304304	-0.297124	0.715364	0.864288	0.0336365
PGSC0003DMG400001430	1.02846	0.138024	-0.408256	1.55244	0.142579	-0.200167	1.91277	-0.323495	1.32814	3.26472	-1.51361
PGSC0003DMG400001431	0.649862	0.186058	-0.210717	0.0349242	0.484671	-0.279073	0.264421	-0.0493331	0.210468	0.963617	-0.0737435
PGSC0003DMG400001432	-0.732057	0.225048	-0.14079	0.137397	-0.111221	-0.788742	0.437552	0.272947	0.482295	-0.567453	0.0156993
PGSC0003DMG400001433	1.06544	-0.025718	-0.498095	-0.250813	0.0749096	-0.53516	0.316656	-0.103219	0.324129	1.48531	-0.453065
PGSC0003DMG400001434	-2.27541	0.388346	-1.56395	-1.07069	-0.651535	-1.1284	1.64613	-0.898504	-0.469767	0.269222	-0.0403909
PGSC0003DMG400001435	-0.23666	-0.280444	-0.439856	-0.364446	-0.204543	-0.665279	-0.334719	0.0583205	0.201473	-0.6297	-0.423596
PGSC0003DMG400001436	0	0	0	0	0	0	0	0	0	0	0
PGSC0003DMG400001437	2.64758	-0.189576	-0.65377	-0.649189	-0.753829	-0.0135996	0.117822	0.619975	-0.0594966	2.14542	0.489896
PGSC0003DMG400001438	3.60162	0.759416	-0.395858	1.3951	0.120975	0.674696	-0.550235	-0.11979	0.498133	3.17118	0.141494
PGSC0003DMG400001439	0.391894	-0.798212	0.191525	-0.556168	0.118401	-0.76787	0.170003	0.436505	0.162218	0.125392	-0.523925
PGSC0003DMG400001440	0.164236	0.275042	-0.330153	0.315831	-0.0465643	-0.348433	-0.160924	0.0370183	0.192399	-0.0337055	0.119661
PGSC0003DMG400001441	-1.18149	-0.933634	-0.098378	-1.34139	-0.289732	-1.31957	-0.261734	0.234303	-0.609526	-1.67753	-0.0898052
PGSC0003DMG400001442	-0.691414	-0.434929	-0.0402345	-0.0847531	0.0364416	-0.808635	-0.0187826	0.139265	0.198667	-0.849461	-0.494331
PGSC0003DMG400001443	-0.113072	0.751429	-0.264779	0.591442	0.0241134	-0.0176627	0.547749	-0.0479542	0.205369	0.482632	0.498106
PGSC0003DMG400001444	-1.42758	0.387591	0.0361653	0.8178	0.0439124	0.307171	0.724744	0.407316	0.0175712	-1.11015	0.777336
PGSC0003DMG400001445	-10	0	0	-10	-0.849642	-1.5641	0.187647	-10	0	-1.54669	1.6156
PGSC0003DMG400001446	-0.877808	-0.0442646	-0.420624	0.0597492	-0.333749	-0.0778171	0.598453	0.0595694	0.201915	-0.338924	-0.18661
PGSC0003DMG400001447	-0.0459271	0.0192452	-0.238242	0.257495	-0.259412	-0.0378702	0.528447	0.311618	0.0193039	0.170902	0.311559
PGSC0003DMG400001448	-0.0600936	-0.583017	0.264596	0.74441	-0.0846557	0.0157022	0.574989	0.71832	-0.0850517	-0.203424	0.220354
PGSC0003DMG400001449	-0.107833	0.245075	-0.241877	-0.212151	-0.230867	-0.490288	0.418728	0.166874	0.261025	0.144021	0.150925
PGSC0003DMG400001450	0	0	0	0	-10	0	0	0	0	0	0
PGSC0003DMG400001451	-0.380981	0.217508	-0.450571	-0.0591011	-0.342154	-0.448162	0.0379775	0.00351711	0.304044	-0.346521	-0.0830195
PGSC0003DMG400001452	-0.0611502	-0.424848	0.0199688	0.265348	-0.0708798	-0.30284	0.0209698	0.125897	0.101675	-0.166078	-0.400625
PGSC0003DMG400001453	0.091346	-0.034871	-0.414341	0.152916	-0.0618234	-0.294203	-0.0293217	-0.00214111	0.326036	0.0641655	-0.363048
PGSC0003DMG400001454	0.661174	0.413762	0.265011	1.41725	0.176032	0.430916	0.631564	0.833059	0.445349	0.459678	0.801473
PGSC0003DMG400001455	6.00364	-2.65978	1.24645	-0.765364	0.637411	-0.0648269	-0.144538	1.11821	0.077352	4.74089	-1.61892
PGSC0003DMG400001456	1.90416	-0.0499453	0.372033	1.83892	0.577037	0.140431	10	0.0861566	1.09141	10	-1.0552
PGSC0003DMG400001457	0	0	0	-10	0	0	0	0	0	0	0
PGSC0003DMG400001458	-1.35706	0.235739	-0.834291	-0.0559176	-10	10	1.72995	10	1.12983	-10	10
PGSC0003DMG400001459	0.779303	-0.0184129	0.0363163	0.316185	0.00663431	-0.0140336	0.737149	0.270569	0.278951	1.24588	-0.0267956
PGSC0003DMG400001460	-1.2345	0.50039	0.144264	-0.0502177	-0.323545	-0.431534	0.0229181	0.0626872	0.301092	-1.27427	0.261985
PGSC0003DMG400001461	1.92502	0.237106	-0.386668	0.65458	0.0800123	0.00404005	1.44501	-0.0312548	0.569114	3.40129	-0.363263
PGSC0003DMG400001462	-0.0707856	0.433611	-0.845751	-0.364946	-0.121983	-0.572931	0.605495	-0.250331	0.0718157	0.785041	0.111464
PGSC0003DMG400001463	-0.878106	0.40416	-1.03411	-0.662711	0.679256	-0.832128	-0.0838581	-0.792884	0.306754	-0.16908	-0.695479
PGSC0003DMG400001464	-0.362679	0.675401	-0.513345	0.744307	0.19572	-0.0866927	0.747538	-0.19484	0.192683	0.5797	0.287878
PGSC0003DMG400001465	-0.761112	0.0957091	0.349513	-0.605369	-2.38299	-1.19751	0	-2.18062	-1.66415	0	-0.42076
PGSC0003DMG400001466	0.372336	-0.0127137	-0.147723	0.249206	0.0990852	-0.168725	0.297034	0.0780108	0.217725	0.591359	-0.152428
PGSC0003DMG400001467	1.45441	-0.312008	-0.107673	0.431303	0.183122	-0.180381	-0.0012043	0.239618	0.42351	1.21359	-0.4959
PGSC0003DMG400001469	0.511587	0.430381	-0.199875	0.850126	-0.127397	0.277861	0.0929608	0.184896	0.347943	0.419652	0.267334
PGSC0003DMG400001470	0.505332	0.931282	-0.390573	1.21577	0.165625	0.128267	0.510441	0.067709	0.461975	0.948065	0.537016
PGSC0003DMG400001471	0	0	0	0	0	0	0	0	0	0	0
PGSC0003DMG400001472	-0.0981624	0.486685	-0.30214	0.319445	-0.167545	-0.0976373	0.455805	0.189884	0.286679	0.167758	0.389891
PGSC0003DMG400001473	-0.780353	0.363394	-0.25401	0.143921	-0.249243	-0.475926	0.132788	0.21195	0.281765	-0.859516	0.293579
PGSC0003DMG400001474	0.344705	0.78506	-0.731603	0.8816	-0.0121335	-0.163889	0.82764	-0.124959	0.491037	1.2973	0.169064
PGSC0003DMG400001475	10	1.19597	-1.22228	0.858819	-0.0508527	-2.58644	-10	-0.833827	1.36921	0.444322	-1.00707
PGSC0003DMG400001476	0	0	0	0	-1.31855	-10	-0.808449	-10	0	-5.61323	-10
PGSC0003DMG400001477	-0.961888	1.22654	-0.762034	0.305278	-0.514158	-0.0511025	0.251625	0.53352	0.802574	-1.24378	0.957482
PGSC0003DMG400001478	10	-10	-1.47999	0	0.485778	-0.305096	0	-0.468294	-10	10	-0.27253
PGSC0003DMG400001479	0	0	0	0	0.218997	0	-10	-10	0	-0.872761	-10
PGSC0003DMG400001480	-1.46465	-1.75471	0.111333	-2.04163	-0.805936	-2.56426	0.89464	0.0895928	-0.810565	-0.659601	-0.854555
PGSC0003DMG400001490	0	0	-10	-10	-0.494027	10	0	-10	-10	10	0.653169
PGSC0003DMG400001492	0	10	-10	-1.57689	-10	-10	-10	0	10	-10	0
PGSC0003DMG400001495	-0.17813	0.435245	-0.56264	0.894829	-0.123263	-0.96448	-0.670453	-0.0598395	0.826221	-0.788743	-0.450815
PGSC0003DMG400001496	-0.0774812	0.0103039	-0.221091	0.288764	0.0972644	-0.332675	0.419815	0.0707926	0.152872	0.271541	-0.071776
PGSC0003DMG400001497	0	0	0	0	0	0	0	0	0	0	0
PGSC0003DMG400001498	-2.46882	-0.546892	-0.0545504	-1.68695	-0.467585	-2.45711	0.342752	0.147305	-0.153845	-2.27337	-0.245743
PGSC0003DMG400001501	0.115667	0.321395	-0.450463	-0.403427	-0.0118128	-0.830522	0.108591	-0.187087	0.158491	0.411345	-0.0241838
PGSC0003DMG400001502	-1.42286	0.418595	-0.694709	-0.250595	-0.512853	-0.929764	0.208485	-0.0986971	0.339413	-1.11568	-0.0195153
PGSC0003DMG400001503	-10	0	0	0	0	0	2.0815	0	0	-10	0
PGSC0003DMG400001504	-3.95058	-0.259739	-0.798652	-2.10656	0.13082	-1.77773	-0.437779	-0.471277	-0.247518	-3.91708	-0.483498
PGSC0003DMG400001505	-0.310035	0.297768	-0.0132577	0.293111	0.0551235	-0.638435	0.384407	-0.143939	0.577939	0.218311	-0.42411
PGSC0003DMG400001506	0.190152	-0.0906428	-0.204045	0.0989978	-0.000170281	-0.228073	-0.260599	0.0193481	0.0811014	-0.0897953	-0.152396
PGSC0003DMG400001507	0.425541	-10	1.36515	-10	10	0	-0.200574	0.993381	0	-0.768414	-10
PGSC0003DMG400001508	1.98825	-0.127143	0.0331577	0.333183	1.17071	-0.302444	0.965776	0.176393	-0.0990261	2.77763	0.148276
PGSC0003DMG400001509	0.212467	0.408215	-0.216627	0.373367	0.183311	-0.546938	0.198736	-0.0684498	0.329983	0.479653	0.00978238
PGSC0003DMG400001510	0.93281	0.20858	0.0636164	0.730037	-0.116472	0.690809	0.394094	0.501486	-0.0232127	0.825418	0.733279
PGSC0003DMG400001511	-0.687756	0.403102	-0.595779	-0.215087	-0.181116	-0.61701	0.0764916	-0.14453	0.373516	-0.466735	-0.114944
PGSC0003DMG400001512	0.640341	0.128273	0.0676461	0.132083	0.342501	-0.0111146	0.223342	0.144412	0.156481	0.719271	0.116204
PGSC0003DMG400001513	0.072344	-0.330756	-0.37889	-0.167433	0.506698	-0.524531	-0.345517	0.00625365	0.367154	-0.279427	-0.691656
PGSC0003DMG400001514	-0.772296	1.03598	-0.0620137	1.3347	0.0721582	0.519378	0.325525	0.439738	-0.110713	-0.88651	1.58643
PGSC0003DMG400001515	0.242393	0.345378	-0.378292	0.229232	-0.098301	-0.228264	0.329387	-0.0165887	0.202201	0.58837	0.126588
PGSC0003DMG400001516	-0.467985	0.312281	-0.387176	-0.0985859	-0.14732	-0.848033	0.696059	0.0909453	0.301855	0.137128	0.101372
PGSC0003DMG400001518	-0.091192	0.131879	-0.195527	-0.0534656	0.0599265	-0.400776	0.00144604	-0.0554319	0.242199	-0.034314	-0.165751
PGSC0003DMG400001519	0.464272	0.363329	-0.36979	1.06991	-0.231201	-0.357096	-0.528407	0.0142308	0.409888	-0.078366	-0.032328
PGSC0003DMG400001520	0.158713	0.400684	-0.413864	0.247865	-0.0160464	0.115934	-0.0824901	-0.0900869	0.0425531	0.16631	0.268044
PGSC0003DMG400001522	-0.498799	0.273043	-0.186597	0.634373	-0.39891	-0.231759	0.673338	0.221812	0.213528	-0.0472728	0.281327
PGSC0003DMG400001523	10	2.40782	-3.56736	-0.89646	-4.38222	0.67253	0	1.92816	-0.744341	10	5.08032
PGSC0003DMG400001524	1.8252	-0.275033	0.190173	0.967028	0.596741	0.307401	0.302473	-0.122215	0.184563	2.24989	-0.581811
PGSC0003DMG400001525	1.21205	0.31449	-0.487734	0.716808	0.267301	-0.225199	-0.0973441	-0.118149	0.594182	1.23285	-0.397841
PGSC0003DMG400001526	-1.56946	0.995933	-0.987577	0.58218	-1.59183	-0.413337	0.272089	0.788408	-0.204931	-2.08578	1.98927
PGSC0003DMG400001527	3.09695	-2.41752	1.44429	0.280185	0.116986	-0.0168621	0.597502	1.6194	0.309656	2.07505	-1.10777
PGSC0003DMG400001528	2.7412	3.14116	0.304509	3.74186	0.771433	2.56213	0.754607	0.954147	1.03575	2.54166	3.05955
PGSC0003DMG400001529	-1.52303	4.26998	-0.25824	2.67765	0.195103	1.89078	0.401011	0.17212	1.56871	-1.29414	2.87339
PGSC0003DMG400001530	2.39272	-0.674092	1.20059	-0.538784	1.08836	-0.406464	0.604955	0.744218	0.451584	2.25345	-0.381457
PGSC0003DMG400001532	10	2.45487	-3.08655	10	-0.414405	-0.0198105	-10	0.139003	0.43835	-0.360926	2.15552
PGSC0003DMG400001533	-0.732073	2.1096	-1.84821	0.657223	-1.32663	1.30666	-0.683632	-0.249902	0.112053	-1.1658	1.74765
PGSC0003DMG400001534	0	0	-10	0	0.607931	0	-10	-10	0	-0.526048	-10
PGSC0003DMG400001535	-5.59639	1.36775	-0.876549	0.252275	-0.79796	-0.397435	0.138255	-0.597553	0.701036	-4.86058	0.0691609
PGSC0003DMG400001536	-3.20721	0.685506	0.371926	0.606141	-10	10	0.166124	10	1.03407	-10	10
PGSC0003DMG400001537	-3.23931	-10	3.38286	0	-1.26018	1.40228	0.196054	1.51695	-10	-4.56021	1.21208
PGSC0003DMG400001538	-2.69631	0.23148	0.16327	0.685723	-0.486548	-1.69829	0.0752841	1.08442	1.12358	-3.70545	0.192316
PGSC0003DMG400001539	10	-10	-0.959691	0	10	-0.271485	-10	0.136256	-10	-0.431069	-0.233293
PGSC0003DMG400001540	10	-10	1.51487	-10	0.0406549	10	-10	2.1229	-10	-1.71927	1.6856
PGSC0003DMG400001541	0	10	-10	0.351138	10	0	0	-10	10	10	-10
PGSC0003DMG400001542	0	10	0	10	0	0	-10	0	10	-10	0
PGSC0003DMG400001543	-3.52494	0.380177	-1.53512	-0.192919	-1.20565	-1.25695	0.221944	-0.197033	0.865814	-3.10596	-0.68267
PGSC0003DMG400001544	-1.83598	0.909979	-1.80342	-1.06405	-1.78442	-0.269334	0.448601	0.261926	-0.417156	-1.6493	1.58906
PGSC0003DMG400001545	-0.254712	-0.156343	-0.160449	0.125639	-0.086083	-0.612922	-0.0910532	0.290261	0.0544971	-0.636026	0.0794206
PGSC0003DMG400001546	-1.69254	1.39525	-2.21655	0.862688	-0.565755	-1.45209	1.41794	-0.624093	0.817033	0.349484	-0.0458793
PGSC0003DMG400001547	10	1.94534	-2.27547	1.26088	-2.0555	0.700091	-10	0.503071	0.605107	-1.01089	1.84331
PGSC0003DMG400001549	0.409306	-0.188824	-0.415976	-0.192219	0.116899	-0.325127	-0.129375	0.103472	-0.103989	0.176458	0.0186364
PGSC0003DMG400001550	5.26337	1.61648	0.404028	1.9379	0.702525	0.346671	-1.19935	0.20994	1.24201	3.85409	0.584415
PGSC0003DMG400001551	-0.611127	-0.0204767	-0.442809	-0.0104063	-0.162436	-0.490065	-0.70122	0.103042	0.268809	-1.41539	-0.186244
PGSC0003DMG400001553	10	-0.100264	10	10	0.194565	-10	-10	0.614308	10	-0.491825	-10
PGSC0003DMG400001554	-1.08632	1.11027	-1.17393	-0.0416492	1.34018	-0.29958	-0.380584	-1.54595	-0.302946	0.0790515	-0.132739
PGSC0003DMG400001555	0.151059	-0.0620978	-0.233941	0.237858	0.047541	-0.168314	0.113527	0.0779231	0.511082	0.186663	-0.495256
PGSC0003DMG400001556	-0.454629	0.417299	-0.848412	-0.48272	0.0877891	-0.297006	-0.183729	-0.266817	0.0539776	-0.37154	0.0965042
PGSC0003DMG400001557	0.58239	0.386921	-0.0842151	0.322931	-0.0328018	-0.412754	-0.00859014	0.144132	0.455219	0.429667	0.075834
PGSC0003DMG400001558	0.968891	-0.750057	-0.00925415	-1.20382	-0.0558129	-1.02682	-0.33135	0.280741	-0.0273498	0.356799	-0.441966
PGSC0003DMG400001559	-1.16048	-0.72563	-0.167899	-1.0237	-0.79898	-0.795034	-0.412826	0.410639	-0.374818	-1.98394	0.0598271
PGSC0003DMG400001560	-0.159224	-0.508671	-0.272642	-0.448305	-0.441424	-0.550855	-0.398686	0.309051	0.10092	-0.866961	-0.30054
PGSC0003DMG400001562	-0.819417	0.586097	-0.345666	0.0771252	-0.486848	-0.893727	0.207639	0.0817976	0.570753	-0.693576	0.0971413
PGSC0003DMG400001565	1.94147	0.357049	-0.295952	0.624027	0.154859	0.485773	0.248149	0.0279205	0.148405	2.1617	0.236565
PGSC0003DMG400001566	0.706481	0.328405	-0.187021	0.846198	-0.0574708	-0.172213	0.554072	0.128525	0.427818	1.13203	0.0291114
PGSC0003DMG400001567	0.961645	0.206656	-0.110042	0.26044	0.171478	-0.13248	0.112234	0.0147639	0.279343	1.05911	-0.0579233
PGSC0003DMG400001568	-0.588861	-0.544026	-0.318685	-0.0840369	-0.16064	0.194334	10	0.96204	-0.103933	10	0.521946
PGSC0003DMG400001569	-0.162477	-0.253903	-0.289365	0.0337941	-0.501264	-0.249907	0.121087	0.609641	0.231163	-0.651031	0.124574
PGSC0003DMG400001570	0.770371	-0.179374	-0.342963	0.110893	0.173593	-0.149782	0.0570314	0.319941	0.364025	0.507461	-0.223458
PGSC0003DMG400001571	0.64054	0.0446869	-0.163703	0.453264	0.462896	-0.244827	0.470484	0.0724189	0.229631	1.03861	-0.112525
PGSC0003DMG400001573	0.145559	0.448148	-0.817231	0.298842	-0.466823	-0.707975	-0.0722551	-0.18169	0.473095	0.254994	-0.206636
PGSC0003DMG400001574	1.5445	-0.2133	-0.286572	-0.27065	0.533727	-0.861057	-0.180715	-0.0104568	0.348139	1.37424	-0.571895
PGSC0003DMG400001576	0.0401245	-0.692034	-0.517609	-1.22647	0.0408901	-1.04015	-0.031785	0.11356	-0.318063	-0.105221	-0.260411
PGSC0003DMG400001577	-0.0922112	0.0598266	-0.27551	0.0301594	-0.0176981	-0.594092	0.383924	0.0990776	0.179737	0.192635	-0.0208324
PGSC0003DMG400001578	-0.490768	0.224121	-0.712763	-0.129096	-0.118899	-0.293171	-0.233037	-0.42552	-0.0148555	-0.298284	-0.186544
PGSC0003DMG400001579	-0.192904	0.890207	-1.25134	0.133592	-0.206351	-0.810281	0.129586	-0.6815	0.40034	0.618183	-0.191633
PGSC0003DMG400001580	0.665761	0.0183792	-0.366735	0.35155	-0.173893	-0.109088	0.229356	0.199634	0.415063	0.695483	-0.19705
PGSC0003DMG400001581	-0.798194	0.212433	-0.52047	-0.0677094	-0.203141	-0.715268	0.279651	-0.17076	0.355978	-0.347783	-0.314305
PGSC0003DMG400001584	0.325411	0	-1.00648	0	-0.16471	-1.57054	0.206624	0.533964	0	-0.00192884	0.0788809
PGSC0003DMG400001585	0.0305188	-0.00211925	-0.486496	-0.291254	0.415183	0.140712	-0.974586	0.439952	-0.55013	-1.38402	0.987963
PGSC0003DMG400001589	-10	0	0	0	-1.24261	0	10	-10	0	10	-10
PGSC0003DMG400001590	1.14232	0.175308	-0.146582	0.750823	0.203997	-0.0992315	0.635925	0.127247	0.383399	1.651	-0.0808442
PGSC0003DMG400001591	1.67956	-0.408553	-0.0781249	0.215831	0.700036	-0.200449	-0.0391015	0.105315	0.268723	1.53514	-0.571961
PGSC0003DMG400001593	-0.586121	-0.0252033	-0.165326	-0.178926	-0.165802	-0.957666	0.119129	0.32166	0.0924498	-0.788652	0.204007
PGSC0003DMG400001594	-0.66558	0.191366	-0.291586	-0.125214	-0.198629	-0.79683	0.349387	0.072158	0.170527	-0.388351	0.0929962
PGSC0003DMG400001595	1.1292	-0.1352	-0.498993	-0.182274	0.102065	-0.389262	-0.293511	-0.132528	0.141082	0.968219	-0.40881
PGSC0003DMG400001596	-10	10	0	10	0	0	10	0	10	0	0
PGSC0003DMG400001597	0.172456	0.21908	-0.401343	0.219845	0.0439933	-0.448012	-0.0349006	0.0279484	0.296461	0.109607	-0.0494319
PGSC0003DMG400001598	-3.23728	-0.978084	-1.14143	-1.45404	-1.42079	-1.89253	-0.297305	0.565547	-0.204912	-4.10013	-0.207625
PGSC0003DMG400001599	-1.24651	-0.322347	-0.548804	-0.312343	-0.241855	-1.38293	-0.204863	0.144355	0.252951	-1.59572	-0.430943
PGSC0003DMG400001600	-1.42353	1.36785	-1.66168	-2.03403	10	-0.0342649	0.607938	0.455403	0.695389	-1.271	1.12786
PGSC0003DMG400001601	0	0	0	0	0	0	0	0	0	0	0
PGSC0003DMG400001602	-1.95006	-0.088899	0.148532	-0.302281	-1.39709	-1.06267	0.981765	1.71008	0.875316	-2.67837	0.745862
PGSC0003DMG400001603	0.875871	1.2338	-0.989088	1.34507	-0.010352	0.762911	0.503831	-0.334858	0.462233	1.71456	0.436709
PGSC0003DMG400001604	-4.22074	-0.916987	0.467816	-0.920535	-0.870116	0.533394	1.24924	1.14359	-0.430354	-4.11508	0.656953
PGSC0003DMG400001605	1.45296	-10	10	-10	1.60718	0	10	0.785018	0	10	-10
PGSC0003DMG400001606	-0.959136	0.285046	-0.451484	-0.0827073	-0.34682	-0.884828	0.322351	0.0178016	0.236944	-0.654587	0.065903
PGSC0003DMG400001607	-1.08371	0.0567592	0.313259	-0.463847	0.00474789	-1.12497	0.108772	1.19823	1.68342	-2.17317	-0.428426
PGSC0003DMG400001609	-3.77936	2.70968	-2.93108	1.13077	1.01131	-1.22862	0.546123	-1.67343	2.13799	-1.5598	-1.10174
PGSC0003DMG400001611	-1.35315	-0.0414786	-0.708625	-1.13225	-0.299464	-0.933797	0.198694	0.528559	0.0575853	-1.68301	0.429496
PGSC0003DMG400001612	-1.91213	0.71009	-0.41498	-0.24659	-0.503415	-1.11628	0.0317814	0.124149	0.52147	-2.0045	0.312769
PGSC0003DMG400001613	-10	10	-10	-0.0723067	10	-10	10	-10	10	10	-10
PGSC0003DMG400001614	-0.853071	0.595328	10	-0.235677	-1.59086	0.713533	-1.60433	1.07322	0.584679	-3.53062	1.08387
PGSC0003DMG400001615	1.01341	-10	1.50882	0	10	1.19381	10	2.06934	-10	10	2.62861
PGSC0003DMG400001616	0.891606	-0.844053	-0.326937	-0.319549	-0.28308	-0.633467	-0.344366	0.187392	-0.0576109	0.359849	-0.59905
PGSC0003DMG400001617	-0.157546	-0.0812488	-0.593967	-0.370281	0.345883	-0.961734	-0.230257	-0.0619934	0.21094	-0.325809	-0.354182
PGSC0003DMG400001618	0.811089	0.597289	-1.10176	1.12167	-0.181251	-0.562919	0.187109	-0.252336	0.729873	1.25053	-0.38492
PGSC0003DMG400001620	10	-0.857189	10	-0.456735	0	10	0	10	-0.421935	0	10
PGSC0003DMG400001621	-0.973381	-1.79358	0.940732	-1.9586	0.323575	-0.602133	0.422768	0.895954	-1.26258	-1.44657	0.364952
PGSC0003DMG400001622	-4.30701	0.967531	0.631517	0.0997475	1.37952	0.219568	4.09791	-0.378854	-0.856082	0.16976	1.44476
PGSC0003DMG400001623	2.39532	-0.374178	-0.901711	-0.990772	-0.535822	-0.747629	10	0.255055	-0.169386	10	0.0502629
PGSC0003DMG400001624	2.97168	-1.27724	0.480341	-1.34989	1.11103	-0.362147	-0.631049	-0.144207	-0.686901	2.48484	-0.734549
PGSC0003DMG400001625	2.27174	-10	0.797149	-10	0.224346	0	0	0.518299	0	10	-10
PGSC0003DMG400001626	-0.970885	0.0860327	-0.456751	-0.518528	-0.138514	-0.537156	-0.0213676	-0.0362177	0.136865	-0.956035	-0.0870499
PGSC0003DMG400001627	-0.0677753	-2.47499	-0.19205	-1.21106	-2.68556	-0.596491	-2.01436	3.2581	-1.70138	-5.34023	2.48449
PGSC0003DMG400001628	0.0462403	-0.431408	-0.122319	0.0241593	1.23282	-0.273459	-0.0165488	0.0216803	-0.152405	0.00801119	-0.257323
PGSC0003DMG400001629	-1.1847	0.44475	-0.770021	-0.690987	-0.477342	-1.11437	0.424619	-0.130342	0.310666	-0.629743	0.00374163
PGSC0003DMG400001630	0.754588	0.0502958	-0.780061	-0.0474959	0.25209	-0.304189	-0.0954976	0.0392193	0.275961	0.619871	-0.186446
PGSC0003DMG400001631	-1.68264	-1.353	-0.213875	-3.25186	-1.34811	-0.890409	-0.829045	1.1441	-2.32555	-3.65579	2.11665
PGSC0003DMG400001632	0.875262	0.193706	-0.291545	0.589864	-0.118472	0.188023	0.0402399	0.0903604	0.429215	0.825141	-0.145148
PGSC0003DMG400001633	-0.936776	-0.028675	-0.569668	-0.768534	0.0217305	-1.08661	0.206923	-0.0228802	0.113605	-0.706973	-0.165161
PGSC0003DMG400001634	-2.34759	-0.898741	-0.30937	-2.2006	0.576664	-1.84884	-0.364448	-0.113222	-0.493795	-2.59882	-0.518169
PGSC0003DMG400001635	-4.24957	0.117148	-2.53289	-0.585687	-4.36097	1.29919	0.537504	1.37713	-0.612729	-5.0892	2.10701
PGSC0003DMG400001636	0.493781	0.298194	-0.578383	0.415957	0.0806083	-0.540121	0.210972	-0.147434	0.532692	0.852186	-0.381932
PGSC0003DMG400001637	0	0	0	0	0	10	0	0	-10	0	10
PGSC0003DMG400001638	-2.19291	1.18396	-2.41046	-0.257343	-1.20059	-0.285605	0.604552	-0.958276	-0.272594	-0.630081	0.498283
PGSC0003DMG400001639	0.122981	-0.440154	0.21772	0.869099	0.0969947	0.0344552	0.0906673	0.13378	-0.0789434	0.0798688	-0.22743
PGSC0003DMG400001640	-10	10	-10	10	0	-10	10	0	10	0	0
PGSC0003DMG400001641	-0.573726	0.229572	-0.98607	0.685088	10	10	-0.3088	0.163523	-0.33266	-1.04605	0.725755
PGSC0003DMG400001642	10	-0.537706	10	10	-0.999371	10	-10	1.16233	-0.149895	-0.804201	0.774521
PGSC0003DMG400001643	-0.561017	-0.858165	-0.396402	10	-0.0504827	-1.18099	-0.729115	0.527284	-0.509979	-1.81742	0.179098
PGSC0003DMG400001644	-3.18411	0.302789	-2.23942	-1.28359	0.208257	-0.866443	-0.395961	-0.332124	-0.911693	-3.24794	0.882359
PGSC0003DMG400001645	-10	0	-10	-10	-10	-0.343484	1.68279	0	-10	-10	10
PGSC0003DMG400001646	1.55804	-0.478415	0.259347	0.763854	0.143886	0.976722	1.19465	0.296982	0.183163	2.4557	-0.364596
PGSC0003DMG400001647	-0.476035	2.15245	-2.06637	1.31953	-0.338613	-0.456605	0.149563	-0.562149	0.570476	0.235676	1.01982
PGSC0003DMG400001648	0.958286	-0.289168	-0.851376	0.208057	-0.0823291	-0.290117	-1.15059	0.0445498	-0.691381	-0.236854	0.446762
PGSC0003DMG400001649	-2.34939	0.972743	-1.26522	0.0795266	-2.24005	1.26373	1.42735	-0.682008	-1.03165	-0.240024	1.32238
PGSC0003DMG400001652	10	-0.190636	0.210836	-0.590685	10	0.389862	-10	1.10985	-0.00917219	-1.11889	0.928389
PGSC0003DMG400001653	-0.686629	0.0233133	-0.748515	-0.84696	0.10698	-10	0.386274	0.591395	10	-0.891749	-10
PGSC0003DMG400001654	0	0	0	0	0	0	0	0	0	0	0
PGSC0003DMG400001655	-2.86544	-0.577503	-2.68777	-3.20736	-1.51219	-1.57172	2.35627	-1.16181	-1.93168	0.65264	0.192367
PGSC0003DMG400001656	1.97965	0.560836	-0.55929	1.08639	-0.109274	0.296793	-0.257508	-0.0575191	0.75347	1.77966	-0.250153
PGSC0003DMG400001657	0	0	-10	0	-10	-1.83936	-10	0	-10	-10	10
PGSC0003DMG400001658	-0.0108557	0.126203	-0.532091	0.232092	-0.212815	-0.3693	-0.0274608	0.0531957	0.0373418	-0.0915121	0.142057
PGSC0003DMG400001659	-0.604432	0.0486337	0.0528774	0.273404	0.10244	-0.0821032	0.768844	0.359617	0.231754	-0.195205	0.176497
PGSC0003DMG400001660	-1.20925	0.350802	-0.413603	-0.135454	0.0437367	-0.597648	0.729121	-0.00990428	0.362034	-0.470222	-0.0211368
PGSC0003DMG400001661	-0.2023	0.0317664	-0.303365	0.0925449	-0.25003	-0.508462	0.0856758	0.175393	0.524248	-0.292017	-0.317088
PGSC0003DMG400001662	0.425795	-2.03736	0.643646	-1.33279	0.936944	-0.978482	-0.11858	0.610163	-0.71704	-0.302947	-0.710154
PGSC0003DMG400001667	-0.586929	-10	0.510484	0	0	0.701288	10	10	-10	0	10
PGSC0003DMG400001668	-1.09028	-2.45501	-0.123118	-3.01329	-0.256612	-2.52614	1.5009	0.900106	0.207659	-0.489494	-1.76256
PGSC0003DMG400001670	1.02623	-0.28234	-0.125386	0.326963	0.154218	-0.128628	-0.0157437	0.115941	0.12011	0.894544	-0.286509
PGSC0003DMG400001671	2.27097	-0.62317	0.140769	-0.386894	0.224617	0.289548	-0.138297	0.0591366	-0.498011	2.07354	-0.0660221
PGSC0003DMG400001672	0.292561	0.197052	-0.452961	-0.0763833	0.275119	-0.605495	-0.09754	-0.0455984	0.451396	0.24062	-0.299942
PGSC0003DMG400001674	0.320103	0.13602	-0.197295	0.193631	-0.0275864	-0.424984	-0.0770963	0.120276	0.254867	0.12273	0.00142948
PGSC0003DMG400001676	0	0	0	0	0	-10	0	0	0	0	0
PGSC0003DMG400001677	-0.856798	-0.189268	-0.512799	-0.549941	0.964655	-0.89332	-0.814992	-0.344629	0.0930279	-1.32716	-0.626925
PGSC0003DMG400001678	-0.265751	0.47702	-0.436027	0.482188	0.397555	-0.179661	0.377094	0.218572	0.413915	-0.107229	0.281677
PGSC0003DMG400001679	-1.08328	0.413835	-0.293281	-0.0914246	-0.151678	-0.725232	0.712388	0.302696	0.219774	-0.673591	0.496757
PGSC0003DMG400001680	-1.55506	0.197786	-0.597314	0.263973	-0.191734	-0.656836	-0.11892	0.0498711	0.214763	-1.72386	0.0328947
PGSC0003DMG400001681	0.28991	-0.60811	-0.22917	-0.151989	-0.33367	0.151529	0.151275	0.686948	-0.540371	-0.245762	0.619209
PGSC0003DMG400001682	0.394168	0.285293	-0.47013	-0.0395777	-0.303528	-0.333991	-0.0682907	0.101341	0.0869531	0.224536	0.299682
PGSC0003DMG400001683	-0.651071	-0.121415	-0.402762	-0.360825	-0.0039397	-0.158719	0.30296	-0.080089	-0.222224	-0.268023	0.0207196
PGSC0003DMG400001684	0.809222	-0.263131	-0.597443	-0.112913	0.795907	-0.679011	1.26423	-0.279772	0.235363	2.35323	-0.778266
PGSC0003DMG400001685	1.60069	0.0998252	-0.429149	0.499569	0.157929	0.0233913	-0.106499	-0.00694098	0.456505	1.50113	-0.363621
PGSC0003DMG400001687	0.305413	-1.78603	0.12622	-1.83735	-0.472815	-0.568758	0.0878617	0.35202	-0.735843	0.041254	-0.69817
PGSC0003DMG400001688	-0.247427	-0.385683	0.131812	-0.816832	0.382644	-1.04383	0.314687	0.0814187	0.58866	-0.0141591	-0.892924
PGSC0003DMG400001689	-0.0930442	-0.253994	0.04504	-0.0620374	0.0752279	-0.652481	0.283295	0.400145	0.291129	-0.209894	-0.144978
PGSC0003DMG400001690	0.700563	0.198879	-0.280846	0.435904	-0.164064	0.14891	-0.191044	0.1347	0.435631	0.374819	-0.102052
PGSC0003DMG400001692	0.404123	-0.906394	0.395282	-0.480775	0.641894	-1.3147	-1.75365	0.40124	0.375346	-1.75077	-0.880499
PGSC0003DMG400001694	0.76793	0.130523	-0.0919064	0.467508	0.212936	-0.0420082	0.472605	0.151446	0.174001	1.08909	0.107969
PGSC0003DMG400001695	-3.86458	2.45156	-4.36447	-0.23612	10	10	10	-3.91866	-1.27862	10	-0.188477
PGSC0003DMG400001696	-1.36994	0.139081	-0.593457	-0.709438	0.091821	-1.24058	0.512722	-0.116705	0.275082	-0.740509	-0.252707
PGSC0003DMG400001697	-1.67389	0.212026	-0.0573353	1.39083	-1.54252	-1.66809	1.46107	1.08305	0.665438	-1.29586	0.629634
PGSC0003DMG400001698	10	0.488538	-0.753302	0.0700529	-0.259968	-0.352865	0	-0.0987136	-0.0926297	10	0.482455
PGSC0003DMG400001699	0	10	-10	-0.82897	0.8511	-0.497879	-10	-10	0.106905	0.732441	0.134799
PGSC0003DMG400001700	0.154751	0.579478	-0.670772	0.293503	-0.257795	-0.34388	-0.0251869	-0.441737	0.317906	0.571302	-0.180166
PGSC0003DMG400001703	10	-0.161553	-0.420813	0	0.0116737	0	0	-0.140176	0	0	0
PGSC0003DMG400001706	-0.271996	0.700117	-0.890982	0.298542	0.799357	0.0145099	0.817711	0.0262825	0.260212	0.519432	0.466187
PGSC0003DMG400001707	-0.46701	1.03261	-1.13263	-0.0654284	0.846446	-0.0799359	-0.0722154	-0.293141	-0.105626	-0.246084	0.845094
PGSC0003DMG400001708	-0.973303	1.07836	-1.21722	1.06148	0.675334	-0.317063	-0.131877	-0.0894627	0.217486	-1.01572	0.771416
PGSC0003DMG400001709	0.647422	-0.0393041	-0.19592	0.454471	-0.230189	0.255448	0.427227	0.215936	0.0151508	0.858712	0.161482
PGSC0003DMG400001711	-0.253161	-0.0930177	-0.292218	-0.123284	-0.322405	-0.0421493	0.829585	0.208101	-0.13085	0.368323	0.245933
PGSC0003DMG400001712	0.266589	0.042754	-0.147338	0.750289	-0.346723	0.350966	0.082158	0.269497	0.0873904	0.0792497	0.224861
PGSC0003DMG400001713	0.491105	1.12878	-1.59116	-1.03602	-0.714272	-0.797675	0.951096	0.331875	-0.0129522	1.11033	1.47361
PGSC0003DMG400001714	0.488439	0.281007	-0.3491	0.163065	-0.22973	-0.38447	0.165759	0.205931	0.136982	0.448266	0.349956
PGSC0003DMG400001715	0.247072	0.861317	-0.60027	0.468349	-0.0544174	-0.346237	0.254172	-0.129309	0.422636	0.630552	0.309372
PGSC0003DMG400001716	0.0287902	0.0351234	-0.189111	0.259937	-0.0566099	-0.282407	0.447307	0.179356	0.319019	0.296741	-0.104539
PGSC0003DMG400001717	10	-0.320328	10	-1.10061	0.206922	10	-10	1.32362	0.0305856	-0.640718	0.972703
PGSC0003DMG400001718	-0.182612	-0.149004	-0.517876	0.0435987	-0.533503	-0.406585	-0.220869	-0.0385691	0.160031	-0.364912	-0.347604
PGSC0003DMG400001719	1.6836	-0.463465	0.389252	-0.305936	1.19983	-0.473861	1.71546	0.0264721	0.19187	3.37259	-0.628863
PGSC0003DMG400001721	-0.346841	1.41698	-0.607617	1.76645	0.255654	0.514525	0.846293	-0.139659	0.111182	0.63911	1.16614
PGSC0003DMG400001722	0.761746	0.25621	-0.0988064	0.868716	0.174806	-0.148408	0.277245	0.198991	0.262064	0.839999	0.193138
PGSC0003DMG400001723	0.0849984	0.262672	-0.2799	0.598874	0.171919	-0.225004	0.729668	0.0481435	0.23153	0.766523	0.0792852
PGSC0003DMG400001725	0.307123	-0.0167172	-0.146064	0.0821367	0.206402	-0.495186	0.0593397	0.0503779	0.100069	0.316085	-0.0664085
PGSC0003DMG400001726	0.341509	0.292099	-0.190545	0.393065	-0.30153	-0.222923	-0.272749	0.127777	0.494688	-0.0590169	-0.0748118
PGSC0003DMG400001728	0.0719056	0.415008	0.218777	-1.3867	-1.3286	-0.60247	0.217957	0.0340977	0.265198	0.255765	0.183908
PGSC0003DMG400001730	-0.986594	2.00599	-1.12428	0.421733	-10	10	0.292191	0	2.23405	-10	10
PGSC0003DMG400001732	0.0493661	0.0347077	-0.515334	0.402143	-0.209528	-0.82673	0.326601	-0.0415213	0.459941	0.417488	-0.466755
PGSC0003DMG400001733	-1.00126	0.114303	-0.728488	-0.587779	-0.122684	-1.05466	0.0104923	-0.193107	0.180774	-0.797664	-0.259578
PGSC0003DMG400001735	-1.81448	-0.483778	-0.347518	-0.259424	-0.0565668	-0.888953	-0.728776	0.103108	-0.0309164	-2.64637	-0.349753
PGSC0003DMG400001736	-0.548934	0.258958	-0.432453	0.558694	-0.635855	-0.309867	0.214996	0.611175	0.100669	-0.945114	0.769464
PGSC0003DMG400001737	2.70115	0.00640366	-0.600743	0.13133	-0.3757	0.0501364	0.333017	0.530407	0.430819	2.50376	0.105992
PGSC0003DMG400001738	-10	10	-10	-0.042934	3.03331	-1.79427	-1.15826	-10	1.18607	1.04996	-2.6996
PGSC0003DMG400001739	-2.98716	-0.165889	-1.07156	-0.103423	-1.55628	-1.05734	1.80819	0.625757	-0.286487	-1.80473	0.746355
PGSC0003DMG400001741	0.796051	0.603511	-0.672142	0.273969	-0.464035	0.0913432	0.185391	-0.0441615	0.458425	1.0256	0.100924
PGSC0003DMG400001742	0.318076	0.676165	0.0430207	0.0704099	0.693284	0.610683	-0.0434612	-0.0880705	0.634725	0.362685	-0.04663
PGSC0003DMG400001743	-2.47246	-10	-0.430283	-10	-2.2703	-1.21761	0.684537	1.63089	-10	-3.41881	0.160802
PGSC0003DMG400001744	0.359728	0.228892	-0.406296	0.0264131	0.756615	-0.487969	0.0105036	-0.0756873	0.34084	0.445919	-0.187636
PGSC0003DMG400001746	10	-0.0576459	-0.13648	-1.43648	-1.14691	-1.18703	-10	2.15379	0.085687	-1.20736	2.01046
PGSC0003DMG400001747	-0.164285	-0.904702	0.0489332	-0.638955	-0.0603878	-1.19653	0.669657	0.353475	0.0552963	0.151897	-0.606523
PGSC0003DMG400001748	0.631066	-0.338599	-0.597357	-0.251848	-0.180676	-0.546156	-0.640785	-0.0303958	0.0907241	0.0206765	-0.459719
PGSC0003DMG400001749	-2.38746	-0.512087	-0.683342	-1.22614	-0.876423	-1.4725	-0.129217	0.594911	-0.217103	-3.11158	0.299927
PGSC0003DMG400001750	0	0	0	0	10	0	0	-10	0	10	-10
PGSC0003DMG400001751	-2.36179	-0.405241	-1.13988	-2.23629	0.358513	-0.756215	0.0674959	-1.07403	-0.569614	-1.22026	-0.909659
PGSC0003DMG400001752	0.330519	0.449911	-0.107539	0.953673	-0.137011	0.0891251	0.646143	0.312088	0.301969	0.664574	0.46003
PGSC0003DMG400001753	-1.73888	-0.319168	-0.832209	-0.789673	-0.369785	-1.60406	0.575993	0.012725	0.455359	-1.17561	-0.761802
PGSC0003DMG400001754	0	0	0	0	10	0	0	-10	0	10	-10
PGSC0003DMG400001755	-0.556278	0.216828	-0.259319	0.445905	0.086605	-0.399731	0.623064	0.0667218	0.323831	6.43763e-05	-0.0402814
PGSC0003DMG400001756	-0.610155	1.67098	-0.363572	1.20171	-0.352441	0.239565	10	0.965145	0.743442	10	1.89268
PGSC0003DMG400001759	0.29073	0.0901759	-0.329736	0.015599	0.00259096	-0.061545	-0.239363	0.055407	0.16527	-0.00403984	-0.0196866
PGSC0003DMG400001760	-0.725231	-0.565005	-0.469164	-1.23944	-0.66982	-1.0277	1.12291	0.106933	0.0648463	0.290749	-0.522918
PGSC0003DMG400001761	0	10	-10	-0.155701	0	0.367	0	0	0.386736	0	10
PGSC0003DMG400001762	1.36166	0.39759	-0.234973	10	0.672691	0.207809	-1.63655	1.45157	1.57637	-1.72647	0.272795
PGSC0003DMG400001763	-0.16117	0.207873	-0.59077	1.27776	-0.951533	-1.20396	0.886274	0.990247	0.242628	-0.265143	0.955493
PGSC0003DMG400001764	-0.920305	0.585138	-0.658397	10	-1.88837	10	0.453125	0.363242	0.898918	-0.830422	0.0494617
PGSC0003DMG400001765	0.205787	-0.293758	0.627199	1.53506	-0.194004	0.89072	0.748125	0.865961	-0.360141	0.0879507	0.932344
PGSC0003DMG400001766	-0.26932	0.22871	-0.12318	0.148678	0.183758	-0.690576	0.575859	-0.093361	0.626998	0.3999	-0.491649
PGSC0003DMG400001767	0.627761	0.330659	-0.639597	0.623238	-0.16156	-0.147899	-0.22756	-0.228397	0.424953	0.628599	-0.32269
PGSC0003DMG400001768	-0.5815	-0.101875	-0.567496	-0.66627	0.131535	-0.881524	0.670345	0.073847	0.0929656	0.0149974	-0.120994
PGSC0003DMG400001769	-1.48986	0.429109	-0.567219	-2.19963	-0.946074	-0.922769	0.367217	-0.967334	-1.34047	-0.155308	0.802243
PGSC0003DMG400001770	0.228743	-0.348281	-0.0438716	0.633308	0.000312794	0.171066	0.522026	0.0543656	0.207213	0.696404	-0.501129
PGSC0003DMG400001771	-0.495924	-0.0898378	-0.313886	0.221911	-0.0591022	-0.386001	-0.180458	-0.183119	0.263335	-0.493263	-0.536291
PGSC0003DMG400001772	0.24468	0.145535	-0.338837	-0.175521	-0.357643	-0.489335	-0.192132	0.193111	0.314149	-0.140563	0.0244967
PGSC0003DMG400001773	-0.750082	-1.03033	0.0712379	-0.86755	-0.20239	-0.545439	-0.306953	0.84314	-0.35568	-1.90018	0.168492
PGSC0003DMG400001774	0	-1.29399	-0.582059	-1.17195	-0.29741	-0.185707	-10	0.0614022	-0.147518	6.93416	-1.08507
PGSC0003DMG400001775	0.78892	0.48314	-0.484135	0.217389	0.178931	-0.518194	0.394258	-0.0355924	0.413489	1.21877	0.0340589
PGSC0003DMG400001776	-0.56256	-0.735828	-0.0849472	-1.32908	-0.20858	-1.39681	0.156425	0.254286	-0.0822666	-0.660421	-0.399275
PGSC0003DMG400001777	-0.338796	-0.217419	-0.300318	-0.367953	0.214216	-1.02069	0.556354	-0.0344739	0.17099	0.252032	-0.422883
PGSC0003DMG400001779	1.60787	-0.519425	0.397083	-0.462966	0.70057	-1.05161	-0.52847	0.232538	-0.151267	0.846861	-0.13562
PGSC0003DMG400001780	1.19115	0.423828	-0.650813	0.435474	0.154818	-0.496025	0.072284	-0.180229	0.717121	1.44366	-0.473522
PGSC0003DMG400001781	0	0	0	0	10	10	0	-10	-10	10	0.148181
PGSC0003DMG400001783	-0.547442	0.322779	-0.400602	0.321781	0.208846	-0.191162	0.40888	-0.0933083	0.108703	-0.0452543	0.120767
PGSC0003DMG400001784	-0.170718	0.00849309	0.33229	-0.0181552	0.159471	-1.02686	0.981441	0.0604013	0.479402	0.750322	-0.410508
PGSC0003DMG400001785	0.567489	-0.177206	0.188267	0.259039	0.128867	-0.436163	0.0336169	0.24398	0.148166	0.357126	-0.081392
PGSC0003DMG400001786	1.4871	0.994371	-0.447686	-0.598732	-0.190837	-0.09108	0.316576	0.377818	0.264286	1.42586	1.1079
PGSC0003DMG400001787	0.484634	0.201267	-0.405453	-0.169758	-0.111749	-0.590923	-0.143807	-0.0226508	0.454393	0.363478	-0.275777
PGSC0003DMG400001788	0.152204	0.0520059	-0.474669	0.477444	-0.187764	-0.0155406	0.0230311	-0.225779	0.152427	0.401014	-0.3262
PGSC0003DMG400001789	-0.291286	0.0664316	-0.594952	0.105501	-0.054224	-0.0954607	-0.219936	-0.265527	0.245229	-0.245695	-0.444324
PGSC0003DMG400001790	-0.612659	0.260461	-0.766975	0.509086	-0.287376	-0.879109	0.198113	0.0112328	0.372568	-0.425779	-0.100874
PGSC0003DMG400001791	0	0	0	0	0	0	0	0	0	0	0
PGSC0003DMG400001792	10	1.74858	10	-1.33124	10	-1.56993	0	0.695114	0.891737	10	1.55196
PGSC0003DMG400001794	0.0169506	-0.146613	-0.569163	-0.413066	-0.377616	-1.36475	-0.259075	0.27346	0.217503	-0.515584	-0.0906565
PGSC0003DMG400001795	-0.247516	0.590887	-0.608734	0.459395	-0.427835	0.117451	-0.0639403	0.212037	0.322129	-0.523493	0.480795
PGSC0003DMG400001796	0	0	0	0	0	0	0	0	0	0	0
PGSC0003DMG400001797	0.17762	0.387828	-0.361998	0.482892	-0.0908224	-0.291122	0.244722	-0.090844	0.623231	0.513186	-0.326247
PGSC0003DMG400001798	-1.00503	0.4605	-0.90972	-0.211052	-0.617768	-0.752579	0.0182124	-0.123965	0.376487	-0.862848	-0.0399518
PGSC0003DMG400001799	0	0	0	0	0	0	0	0	0	0	0
PGSC0003DMG400001800	0	10	0	10	-10	10	0	0	-0.534038	0	10
PGSC0003DMG400001801	-0.241933	1.1527	-0.721855	1.35121	-0.346535	0.327641	0.609224	0.11629	0.407894	0.251001	0.861095
PGSC0003DMG400001802	1.03914	0.28809	-0.524733	0.94184	-0.105893	0.398623	0.435071	-0.134567	0.304688	1.60878	-0.151165
PGSC0003DMG400001803	-0.713076	0.43042	-0.605293	0.111765	-0.21942	-0.108045	0.216839	0.114878	0.197364	-0.611115	0.347934
PGSC0003DMG400001804	0.903021	1.19836	-0.519485	1.33505	0.252748	-0.324096	0.709339	-0.124693	0.969029	1.73705	0.104635
PGSC0003DMG400001805	-0.0877304	0.39936	-0.538434	-0.291523	-0.0557026	-0.706679	-0.184707	-0.137174	0.275533	-0.135264	-0.0133466
PGSC0003DMG400001806	0	0	0	-10	0	10	-10	0	-10	-10	10
PGSC0003DMG400001807	0	0	0	0	-0.147884	-10	-10	-10	0	-0.486288	-10
PGSC0003DMG400001808	0.421913	0.322663	-0.421512	0.725244	-0.0588547	-0.0613798	0.394454	0.064808	0.265175	0.751559	0.122296
PGSC0003DMG400001809	2.41054	1.56291	-0.693742	0.0606837	0.373958	0.208138	-0.0966864	-0.596856	0.0945747	2.91071	0.871482
PGSC0003DMG400001811	-1.09308	0.415752	-0.474958	-0.542129	-0.42826	-0.928505	0.229394	0.055454	0.0122058	-0.919138	0.459
PGSC0003DMG400001812	1.08527	0.337987	2.4726	-1.27504	-0.23171	-0.47069	0.483043	0.636971	0.0950413	0.931339	0.879917
PGSC0003DMG400001813	0	0	0	-10	-10	0	0	0	0	0	0
PGSC0003DMG400001814	0.763843	0.228485	-0.2418	0.462043	0.0876639	-0.214524	0.264297	0.145092	0.736729	0.883048	-0.363152
PGSC0003DMG400001816	0	0	0	-10	10	0	0	-10	0	10	-10
PGSC0003DMG400001817	0.270137	0.792347	-0.404331	0.758098	-0.0254643	-0.327775	0.724198	-0.120921	0.998076	1.11526	-0.326649
PGSC0003DMG400001819	0	10	0	10	0	0	0	0	10	0	0
PGSC0003DMG400001820	-0.588419	0.111157	-0.530801	-0.814128	-0.0393214	-1.25708	-0.0305836	-0.121036	0.243211	-0.497967	-0.25309
PGSC0003DMG400001821	2.39743	-0.872819	-1.77326	-3.18629	0.0280614	-1.25473	10	-0.819555	-1.71867	10	0.0262973
PGSC0003DMG400001822	0.403722	-0.544672	-0.229006	-0.819228	-0.498449	-0.81956	-0.590408	0.287752	-0.226392	-0.474438	-0.0305278
PGSC0003DMG400001823	-2.14644	1.703	10	1.82643	-1.33494	0	10	0.093374	0	10	-10
PGSC0003DMG400001826	0.126829	0.121732	-0.30531	0.0646234	0.0643117	-0.595039	0.247683	0.179718	0.307334	0.194794	-0.0058839
PGSC0003DMG400001829	-2.99937	1.83852	-0.70174	1.79716	0.25711	-0.270039	0.754049	-0.465664	0.986944	-1.77966	0.385911
PGSC0003DMG400001830	-3.34584	1.51184	-0.795586	1.57413	-0.536011	0.380809	1.11052	0.320327	0.363871	-2.55565	1.4683
PGSC0003DMG400001831	-1.68194	0.661859	-0.33626	0.95225	-0.0670794	-0.0282568	1.1171	0.378331	0.635711	-0.943176	0.404478
PGSC0003DMG400001832	-1.77251	0.93633	-0.179217	0.883098	-1.02537	-0.690515	1.36405	1.54666	1.65755	-1.95513	0.825439
PGSC0003DMG400001833	0.508835	0.255532	-0.484098	0.249426	-0.0322014	-0.581232	0.634598	-0.0601088	0.287399	1.20354	-0.091976
PGSC0003DMG400001834	-0.740864	0.162639	-0.0531118	0.0924381	0.0539134	-0.260998	0.732627	0.072441	0.228179	-0.0806772	0.00690067
PGSC0003DMG400001835	-1.20847	-10	10	-10	0	0	10	10	0	0	0
PGSC0003DMG400001836	0.834515	0.238307	-0.334072	0.52124	-0.297579	-0.162601	-0.151706	0.0353237	0.400744	0.647486	-0.127114
PGSC0003DMG400001838	-0.737791	0.428537	-0.51136	0.25939	-0.0295378	-0.426954	0.168903	-0.128462	0.367613	-0.440426	-0.0675376
PGSC0003DMG400001840	-0.957345	0.367605	-0.751099	-0.127404	-0.254961	-0.7057	0.57673	-0.199728	0.0539528	-0.180887	0.113924
PGSC0003DMG400001841	-1.53167	0.606119	-0.954683	0.00542975	0.200659	-0.251749	0.308813	-0.388133	0.135745	-0.834728	0.0822421
PGSC0003DMG400001842	-0.18791	0.446071	-0.215269	0.486409	-0.0330473	-0.506772	0.590705	0.234447	0.41326	0.168348	0.267258
PGSC0003DMG400001843	0	0	0	0	-2.15161	-0.689282	-10	-10	-10	-2.19554	1.76588
PGSC0003DMG400001844	-1.68704	-0.317303	-1.07659	0.858969	-1.57708	-1.03244	0.0675154	1.39015	-0.934525	-3.00967	2.00737
PGSC0003DMG400001845	10	0.782444	10	10	10	10	0	0.477606	0.0289475	10	1.2311
PGSC0003DMG400001846	1.51398	0.542357	-0.450149	0.283643	0.0610824	-0.298626	-0.632472	-0.0108832	0.363895	0.892388	0.167579
PGSC0003DMG400001847	-0.5434	0.147433	-0.000357856	0.397083	0.181498	-0.629942	1.23847	0.237566	0.951257	0.457505	-0.566257
PGSC0003DMG400001848	-1.74745	1.20083	-1.18726	0.0310138	-0.588992	-1.16635	-0.0233085	-0.0708044	0.659599	-1.69995	0.470429
PGSC0003DMG400001849	-1.14413	0.0628027	-0.527185	-0.357634	-0.536646	-0.718674	-0.150318	0.0963409	-0.0952176	-1.39079	0.254361
PGSC0003DMG400001850	0.189877	1.11111	0.229343	10	0.35902	-10	1.06802	0.945078	10	0.312815	-10
PGSC0003DMG400001851	0.0837463	0.326231	-0.355295	-0.130072	-0.0852574	-0.836178	0.288906	-0.0556137	0.364153	0.428266	-0.0935361
PGSC0003DMG400001852	10	-0.0701089	-0.0249806	10	2.50698	10	0	-0.328902	-0.561647	10	0.162636
PGSC0003DMG400001853	-3.46539	0.887206	-0.84899	0.614381	-0.214613	-0.346464	0.187881	-0.00654138	0.112417	-3.27096	0.768248
PGSC0003DMG400001854	2.35039	0.118253	-0.349603	0.50307	-0.0759523	0.714926	2.40396	0.0772849	0.224349	4.67707	-0.0288109
PGSC0003DMG400001855	0.689029	0.411267	0.250467	1.23665	0.790699	0.609883	1.48157	0.0833967	0.540937	2.0872	-0.046273
PGSC0003DMG400001856	2.0127	-0.0919699	-0.280039	0.164006	-0.0323269	-0.256488	-0.12466	0.0450051	0.326064	1.84304	-0.373028
PGSC0003DMG400001858	-1.99172	0.348433	-0.777121	-0.268057	-0.283728	-0.621309	-0.191282	-0.310869	-0.0842055	-1.87214	0.12177
PGSC0003DMG400001860	0	10	0	-0.0751683	-0.927031	0.908742	0	-10	0.907113	10	0.474773
PGSC0003DMG400001862	-0.885496	-0.165942	-0.413972	-0.523116	-0.481486	-1.17749	0.0117147	0.202856	0.324627	-1.07664	-0.287713
PGSC0003DMG400001863	0.114435	0.194501	-0.0994736	0.16718	-0.0958736	-0.841617	0.376338	0.278973	0.339699	0.2118	0.133776
PGSC0003DMG400001864	-0.280342	-0.375211	-0.126759	0.257165	0.000943442	-0.0155786	0.614731	0.218543	-0.058718	0.115846	-0.0979497
PGSC0003DMG400001865	3.5329	0.44106	-0.267714	1.32377	0.0137339	0.814681	0.335015	0.108866	0.476379	3.75905	0.0735476
PGSC0003DMG400001866	-0.117604	-0.0632127	-0.397203	0.196382	-0.323745	-0.0760332	1.25122	0.356185	-0.217832	0.777426	0.510804
PGSC0003DMG400001867	0.820778	-0.834517	0.73903	0.26061	-0.192446	-0.41649	0.257813	0.462042	0.0480555	0.61655	-0.420531
PGSC0003DMG400001870	-2.20025	1.71947	-0.60786	3.16827	-0.944893	0.846527	0.670012	0.904905	0.755654	-2.43514	1.86872
PGSC0003DMG400001876	0.910396	0.666448	-1.52824	0.402618	-1.70144	1.03987	1.42546	0.228188	-0.647419	2.10767	1.54206
PGSC0003DMG400001878	0	0	0	0	0	0	0	0	0	0	0
PGSC0003DMG400001879	0.692779	0.235065	-0.283338	-0.461578	-0.217531	-0.32728	0.14562	0.181286	0.0125476	0.657113	0.403803
PGSC0003DMG400001880	-10	0	-10	0	0.550632	-0.978379	-0.151742	-10	-10	-0.0436492	-0.501825
PGSC0003DMG400001881	-0.920839	0.818762	0.264067	0.727022	-0.168546	1.128	-0.0185742	0.547957	0.134739	-1.48737	1.23198
PGSC0003DMG400001882	0.180079	-0.0669192	-0.346363	-0.0363739	0.612335	-0.418925	-0.0871025	-0.0515621	0.0554831	0.144539	-0.173964
PGSC0003DMG400001883	-0.0477837	0.200805	-0.375144	0.205257	-0.291882	-0.587994	-0.171869	-0.127212	0.103903	-0.0924405	-0.0303097
PGSC0003DMG400001884	-0.928766	0.0112534	0.146422	-0.877005	-0.668836	-1.46869	2.1691	0.51413	0.779423	0.726205	-0.25404
PGSC0003DMG400001885	0	0	0	0	0	0	0	0	0	0	0
PGSC0003DMG400001886	0.677089	0.0262979	-0.198752	0.189704	-0.0825865	-0.448195	0.097144	0.0592487	0.225218	0.714985	-0.139672
PGSC0003DMG400001887	-0.867121	0.503384	-0.409972	0.0804679	-0.0594748	-0.625144	0.428919	-0.0822841	0.31013	-0.355918	0.11097
PGSC0003DMG400001888	1.68596	1.29348	-1.90817	-0.358816	-1.71052	0.282381	1.90866	0.348248	-0.234254	3.24637	1.87599
PGSC0003DMG400001889	0	0	0	0	-10	0	0	0	0	0	0
PGSC0003DMG400001890	0	0	0	0	-10	0	0	0	0	0	0
PGSC0003DMG400001891	0	0	0	-10	-10	-10	-10	0	0	-10	0
PGSC0003DMG400001892	0	0	0	0	0	0	0	0	0	0	0
PGSC0003DMG400001895	-2.91545	0.599685	-0.319551	0.939473	-0.316047	0.251161	0.161202	0.392102	0.175506	-3.14635	0.816282
PGSC0003DMG400001896	-0.367189	0.967385	-0.783873	0.777823	-0.638267	0.136901	0.249999	0.0866313	0.163529	-0.203821	0.890488
PGSC0003DMG400001897	-0.0437057	0.825628	-0.403488	0.988799	0.130168	0.253582	0.780735	0.133254	0.303309	0.603775	0.655573
PGSC0003DMG400001898	-0.476201	0.417001	-0.268468	0.365451	-0.194417	-0.557342	0.720939	-0.163548	0.180758	0.408286	0.0726948
PGSC0003DMG400001900	0	0	0	0	10	10	-10	-10	-10	0.239782	-0.643513
PGSC0003DMG400001901	-1.83924	-0.332013	0.269902	-0.990725	-0.391695	-0.838852	1.54073	0.0442923	0.00301416	-0.342802	-0.290735
PGSC0003DMG400001902	0	0	0	0	0	0	0	0	0	0	0
PGSC0003DMG400001904	-10	0	-10	0	-10	10	10	0	-10	0	10
PGSC0003DMG400001905	0	0	0	0	0	0	0	0	0	0	0
PGSC0003DMG400001906	0	0	0	0	0	0	0	0	0	0	0
PGSC0003DMG400001907	0.0997257	1.02553	-0.586073	0.576071	0.0855095	0.280664	0.90801	-0.00898106	0.270819	1.01672	0.745734
PGSC0003DMG400001909	0	0	0	0	0	0	0	0	0	0	0
PGSC0003DMG400001912	0.114018	0.21858	-0.306493	0.405444	0.0622441	-0.207241	0.424096	-0.057592	0.142535	0.595706	0.0184522
PGSC0003DMG400001913	-2.00395	-0.786729	-0.564187	-1.10141	-0.355354	-1.44628	0.930725	-0.141281	-0.379327	-0.931947	-0.548684
PGSC0003DMG400001914	-0.331057	-0.283615	-0.517468	-0.679946	-0.0729275	-0.663677	-0.263684	-0.312815	-0.138776	-0.281927	-0.457653
PGSC0003DMG400001915	-1.41537	-3.60003	0.613776	-3.52739	-0.635724	-1.21524	-0.56673	1.174	-2.68796	-3.1561	0.261932
PGSC0003DMG400001916	-10	10	-10	10	-0.763032	-1.25026	10	-10	0.663543	10	-0.657386
PGSC0003DMG400001917	-0.354302	-0.287667	-0.289559	-0.460486	-0.0593974	-0.893388	-0.294609	0.260153	0.436331	-0.909065	-0.463846
PGSC0003DMG400001918	-2.6173	-10	10	0	-1.59724	-10	10	1.09252	0	0	0
PGSC0003DMG400001919	-0.299545	0.216808	-0.353658	0.204031	0.100539	-0.448279	0.507408	-0.0657236	0.269564	0.273587	-0.118479
PGSC0003DMG400001920	0.278155	-0.0690276	-0.280269	0.417724	-0.0995479	-0.369944	-0.0726752	0.0369514	0.375542	0.168528	-0.407618
PGSC0003DMG400001921	0.0669983	-0.115648	-0.290368	0.0403758	-0.138991	-0.157709	0.489684	0.0545514	0.084326	0.502131	-0.145423
PGSC0003DMG400001922	-1.54066	0.867839	-2.36176	-1.15028	-0.430918	-0.892342	0.0208994	0.66938	0.441523	-2.18914	1.0957
PGSC0003DMG400001923	0.557744	0.934491	0.356767	1.9636	0.906417	0.435283	-0.162714	0.734259	-0.260384	-0.339229	1.92913
PGSC0003DMG400001924	-0.166363	0.151189	0.297173	0.734741	0.362337	1.12555	-0.00875092	0.606629	-0.280982	-0.781743	1.0388
PGSC0003DMG400001925	0	0	0	0	0	0	0	0	0	0	0
PGSC0003DMG400001927	-0.512027	0.179287	-0.413071	-0.0453863	-0.299253	-0.717034	-0.0507271	0.13256	0.446996	-0.695315	-0.135149
PGSC0003DMG400001928	-0.110337	-0.588412	-0.48003	-0.516856	-0.429058	-0.78039	0.137075	0.140342	-0.155753	-0.113604	-0.292318
PGSC0003DMG400001929	0.380387	0.203307	-0.229949	0.513803	0.111932	-0.0645461	0.500302	0.176774	0.120965	0.703914	0.259116
PGSC0003DMG400001930	0.871174	0.212194	-0.309606	0.679918	-0.330548	-0.306037	0.653647	0.192886	0.327499	1.33193	0.0775813
PGSC0003DMG400001931	-10	10	0	10	0.624623	2.39748	0.959792	-10	1.04616	0.335884	0.78173
PGSC0003DMG400001932	0.851852	0.368989	-0.0835171	1.42744	0.0462641	0.558154	0.330313	0.0374648	0.31646	1.1447	0.0899941
PGSC0003DMG400001934	-2.32395	0.0183137	-0.886821	-1.47269	-0.39728	-1.54726	0.475449	-0.266069	-0.197973	-1.58243	-0.0497822
PGSC0003DMG400001935	-0.791273	0.336806	-0.501713	0.13862	0.336532	-0.74458	0.763478	-0.589319	0.225831	0.561523	-0.478343
PGSC0003DMG400001936	-0.629094	0.0256754	-0.606371	-0.619822	-0.246141	-0.781511	0.423096	-0.0324256	-0.0698809	-0.173572	0.0631307
PGSC0003DMG400001937	0.88009	1.00758	-1.09638	1.27374	0.536286	-0.507753	0.478886	-0.720131	0.373808	2.07911	-0.0863627
PGSC0003DMG400001938	-0.495744	-0.0196679	1.18615	-0.489674	-1.12722	0.194647	1.23875	1.09428	0.381152	-0.351274	0.693462
PGSC0003DMG400001939	-0.050597	0.399004	-0.447458	0.212896	-0.146025	-0.281131	0.30996	0.253711	0.284536	0.00565208	0.368178
PGSC0003DMG400001940	-0.101075	0.448523	-0.504264	0.436374	-0.143106	-0.208494	-0.0661639	0.0754145	0.456094	-0.242653	0.0678434
PGSC0003DMG400001942	0	0	-10	0	-10	0	0	0	0	0	0
PGSC0003DMG400001943	0	0	0	0	0	0	0	0	0	0	0
PGSC0003DMG400001944	10	-1.12512	10	-1.07223	10	-0.83108	-10	-0.218447	-0.101963	-0.717373	-1.2416
PGSC0003DMG400001945	10	-0.0941399	-2.57699	-1.24483	-1.59302	-2.75169	0	1.91878	-0.263456	10	2.08809
PGSC0003DMG400001946	0	10	0	10	0	0	0	0	10	0	0
PGSC0003DMG400001948	0	0	0	0	0	0	0	0	0	0	0
PGSC0003DMG400001949	0	0	0	0	0	-10	0	0	0	0	0
PGSC0003DMG400001950	-1.43547	-0.249141	-1.25117	0.290889	-1.02999	-0.370279	0.830455	0.271644	0.36569	-0.87666	-0.343187
PGSC0003DMG400001952	-1.30773	2.12266	-2.12955	0.408073	0.811712	-0.916429	0.427515	-2.79311	0.192505	1.91289	-0.862953
PGSC0003DMG400001953	0.0096729	0.0315644	-0.308321	-0.0104066	-0.1636	-0.307013	-0.471301	-0.298597	-0.256889	-0.163031	-0.0101432
PGSC0003DMG400001955	-0.72874	0.414498	0.993522	0.931066	-0.392847	-0.0706714	0.307048	-0.490872	0.368603	0.0691801	-0.444978
PGSC0003DMG400001956	0.745643	0.216619	-0.0810858	0.396487	-0.0305684	-0.345228	0.0671725	-0.167481	0.0161622	0.980297	0.0329759
PGSC0003DMG400001958	-0.714757	-0.0604961	-0.431089	-0.567641	-0.241373	-0.911795	-0.534582	-0.6874	-0.576785	-0.56194	-0.171111
PGSC0003DMG400001960	0.17497	0.326634	-0.302581	0.470859	0.729415	-0.185981	1.07718	-0.114643	-0.153658	1.36679	0.365649
PGSC0003DMG400001961	-0.729189	0.508942	-0.623171	-0.283914	0.390055	-0.614414	0.880628	0.0181664	0.427741	0.133273	0.0993671
PGSC0003DMG400001962	0	0	-10	-10	1.41115	-0.72664	0	-10	-10	10	-1.68672
PGSC0003DMG400001963	-0.507553	0.224419	-0.406379	-0.336969	-0.371742	-0.663886	-0.138644	-0.32775	-0.162178	-0.318447	0.0588461
PGSC0003DMG400001965	0.427671	-0.266182	-0.323947	0.463777	-0.07833	-0.304005	-0.463855	-0.246962	-0.193591	0.210778	-0.319552
PGSC0003DMG400001967	-1.77702	0.351265	-1.5759	-0.526292	-1.02151	-1.76692	1.19271	-1.26216	-0.230852	0.677838	-0.680039
PGSC0003DMG400001969	-1.52589	-1.64816	0.121065	-2.73951	-1.25107	-2.48181	-1.12302	1.40366	-0.512711	-4.05257	0.268217
PGSC0003DMG400001970	-0.136718	0.0903495	-0.239131	0.205329	0.100905	-0.427062	-0.309516	-0.6601	-0.161589	0.213866	-0.408161
PGSC0003DMG400001971	10	-10	10	0	0	0	0	10	0	0	0
PGSC0003DMG400001972	0.473765	0.336142	-0.0722741	1.2712	-0.0718923	1.04174	0.305176	0.0812197	-0.0199751	0.697721	0.437337
PGSC0003DMG400001974	0	0	0	0	0	0	0	0	0	0	0
PGSC0003DMG400001976	1.46194	-0.126821	-0.283379	0.805989	0.143942	0.196669	0.162216	0.0364104	0.526797	1.58774	-0.617208
PGSC0003DMG400001977	-9.00642	0.614488	-2.11631	10	-1.20831	-0.936302	-0.0408968	-0.326313	0.314409	-8.721	-0.0262331
PGSC0003DMG400001980	-1.61219	0.0123605	-0.555169	-0.144217	-0.184864	-0.805711	-0.716952	-0.12951	0.363895	-2.19964	-0.481045
PGSC0003DMG400001981	-0.928784	-0.0795472	-0.339628	-0.499448	-0.596161	-1.07547	2.20914	0.64052	0.294903	0.639838	0.26607
PGSC0003DMG400001982	0.591212	1.67662	-0.994626	1.02785	-0.40601	0.338703	0.268137	0.138548	0.216393	0.7208	1.59878
PGSC0003DMG400001983	-0.278892	0.841281	-0.699134	-0.020531	0.0697474	-0.899348	0.986875	0.266547	1.08447	0.441436	0.0233603
PGSC0003DMG400001985	-1.06821	0.304016	-0.51112	0	-0.33855	-0.760915	0.102663	0.206257	-0.130909	-1.1718	0.641182
PGSC0003DMG400001986	0	10	-10	10	-0.14503	0.105622	-10	-10	-1.11683	-1.0895	0.904482
PGSC0003DMG400001987	2.03877	1.22465	-2.02423	-1.08256	-4.6234	0.0520942	0.926798	2.4747	-0.419155	0.490868	4.1185
PGSC0003DMG400001988	0.6801	0.0552051	-0.320447	0.0421092	-0.0910591	-0.416742	0.0915353	0.13837	0.330835	0.633265	-0.137259
PGSC0003DMG400001989	0.871501	-0.348742	-0.220599	-0.797288	0.0422727	-1.02888	0.208222	0.339875	0.0726302	0.739848	-0.081498
PGSC0003DMG400001990	0.337061	0.162645	-0.295808	-0.224569	-0.0495567	-0.358411	0.679195	0.419469	0.139541	0.596787	0.442573
PGSC0003DMG400001992	0.216727	2.13872	-1.84117	1.30084	-0.537193	0.345544	0.471841	-0.408604	0.13956	1.09717	1.59055
PGSC0003DMG400001993	-0.267429	0.252598	-0.387007	-0.259186	-0.466409	-0.815278	0.555747	0.357689	0.507475	-0.0693702	0.102812
PGSC0003DMG400001994	0.188305	0.333046	-0.202468	0.199618	-0.365677	-1.66802	1.23457	0.879928	1.26867	0.542946	-0.0557002
PGSC0003DMG400001996	-0.342305	0.0880545	-0.679722	-0.459163	-0.0936016	-0.697048	0.225667	0.21474	0.226226	-0.331378	0.0765689
PGSC0003DMG400001998	-0.215396	0.0835874	-0.282551	-0.123003	-0.329022	-0.878904	0.327819	0.38803	0.187839	-0.275607	0.283779
PGSC0003DMG400001999	-3.03295	0.0174764	-0.992131	-0.923772	-1.37381	-0.923949	-0.0119208	0.655429	-0.601317	-3.7003	1.27422
PGSC0003DMG400002000	0.761266	-0.681094	-0.133451	-0.57665	0.790535	-1.06861	0.255329	-0.236009	0.35837	1.2526	-1.27547
PGSC0003DMG400002001	2.90776	-0.00363525	0.249172	0.633592	0.343988	-0.573828	0.116772	0.126479	0.794585	2.89805	-0.671741
PGSC0003DMG400002003	-2.01544	1.21384	-0.956318	-0.60928	-1.35244	-1.33642	0.374032	-0.144709	0.77587	-1.4967	0.29326
PGSC0003DMG400002005	-10	10	-10	-1.82634	-0.449433	-0.756947	0.0167971	-10	-0.580857	-1.79058	0.0895367
PGSC0003DMG400002007	-10	10	-10	-1.94677	0.19595	-0.172241	-2.31284	-10	-1.74567	-4.11223	-0.129334
PGSC0003DMG400002008	-2.99934	-0.270275	-1.20182	10	-2.15349	10	1.54783	1.37915	-0.209289	-2.83067	1.31817
PGSC0003DMG400002009	-10	0	-10	-10	-1.37118	0.0636183	-0.662889	-10	-10	-1.40222	-0.482723
PGSC0003DMG400002010	0	0	0	0	10	0	0	-10	0	10	-10
PGSC0003DMG400002011	1.68516	0.727521	0.0256348	1.77756	0.0785431	0.555889	0.315445	0.374355	-0.176677	1.62625	1.27855
PGSC0003DMG400002012	0.960039	-0.0816364	-0.273907	0.129235	-0.361694	0.265269	0.925297	0.282128	-0.250307	1.60321	0.450799
PGSC0003DMG400002013	2.45208	0.134813	-0.482059	-0.155075	0.00265623	-0.46139	0.236548	0.0404953	0.258926	2.64814	-0.0836178
PGSC0003DMG400002014	-7.16803	0.218826	-1.17141	-0.804124	-0.922845	-1.4333	0.228611	0.660184	0.302835	-7.5996	0.576175
PGSC0003DMG400002015	-0.00361881	0.387836	-0.318401	0.328756	0.0385969	-0.286508	-0.0491864	-0.113443	0.104851	0.0606382	0.169542
PGSC0003DMG400002016	0.129119	-0.568473	0.0707243	0.869135	-0.0717443	0.137555	0.714379	0.639837	0.484508	0.203662	-0.413145
PGSC0003DMG400002017	0.922591	0.977739	-0.536793	-0.124837	-0.402792	-0.547118	-0.730509	1.17365	0.457535	-0.981568	1.69385
PGSC0003DMG400002018	3.39047	-2.16015	0.332477	-0.856994	0.438593	-0.167598	-1.36857	0.426316	-0.307962	1.59559	-1.42587
PGSC0003DMG400002019	-1.00362	-1.43444	-0.380802	-1.20461	-0.827311	-0.731967	1.3713	0.0787668	-1.2284	0.288905	-0.127282
PGSC0003DMG400002020	-0.756164	0.207915	-0.952252	-0.299072	-0.702335	-0.839062	0.53093	0.144491	0.629183	-0.369726	-0.276776
PGSC0003DMG400002021	0.32148	0.467293	-0.356464	0.749262	0.0139006	-0.380787	0.267475	-0.0532404	0.376447	0.642196	0.0376056
PGSC0003DMG400002022	-0.20214	0.733795	-0.611616	0.60066	-0.114132	0.144797	0.239352	-0.227679	0.00638735	0.264891	0.499729
PGSC0003DMG400002023	-0.423997	-10	0.848198	-10	-0.762028	0.293679	10	1.24771	-10	10	0.661946
PGSC0003DMG400002025	-0.0723067	-0.801681	0.115756	2.47406	0.0255596	0.183828	1.04349	0.640959	-0.16913	0.330226	0.00840779
PGSC0003DMG400002026	1.10632	0.229892	-0.17111	0.299295	-0.0104257	-0.348193	0.1609	0.14143	0.432158	1.12579	-0.0608367
PGSC0003DMG400002027	0.682646	7.02136	-0.750471	5.01193	2.08186	6.86897	2.66204	0.67721	0.809545	2.66748	6.88903
PGSC0003DMG400002028	0.468669	7.03573	-0.844649	4.96427	2.58787	6.48422	2.88731	0.648041	0.816871	2.70794	6.8669
PGSC0003DMG400002029	0.516147	7.06951	-0.896432	4.97198	2.41662	6.77047	2.66204	0.640961	0.789694	2.53723	6.92078
PGSC0003DMG400002030	0	10	0	10	0	10	-10	0	-0.337811	-10	10
PGSC0003DMG400002035	10	0.225647	-0.46598	1.74803	-0.734578	0.538101	-10	2.07189	0.171213	-0.457865	2.12633
PGSC0003DMG400002036	0.150086	0.394403	-0.736502	-0.0776037	-0.132723	-0.166601	-0.188478	-0.192295	-0.383806	0.153903	0.585914
PGSC0003DMG400002037	0	0	-10	0	10	-0.208157	0	-10	-10	10	-0.170732
PGSC0003DMG400002038	0.114038	1.61158	-0.887181	2.072	-0.278864	0.140048	0.39207	0.109938	0.353268	0.39617	1.36825
PGSC0003DMG400002039	-0.697483	1.62795	-1.72034	1.30746	-0.670159	0.116884	1.02081	0.0358683	0.823066	0.287457	0.84075
PGSC0003DMG400002040	0	0	0	0	0	0	0	0	0	0	0
PGSC0003DMG400002041	10	-0.627417	-1.50231	10	1.72041	-10	-10	-0.229347	10	1.04813	-10
PGSC0003DMG400002042	10	1.45954	-1.50576	2.27007	1.03254	0.118048	-10	-1.41064	1.29007	0.960587	-1.24118
PGSC0003DMG400002044	0.066725	0.137113	-0.206066	-0.266497	-0.1903	-0.452782	0.156682	-0.0402898	-0.0787825	0.263697	0.175606
PGSC0003DMG400002045	2.33429	-0.0125946	0.284778	1.52631	-0.474781	2.17949	1.00211	1.70535	-0.367961	1.63105	2.06072
PGSC0003DMG400002046	-0.254341	0.441495	-4.76626	-0.352225	-3.84684	1.31741	10	-0.361312	-2.33176	10	2.41194
PGSC0003DMG400002047	-0.370562	-0.106094	-0.516984	-0.0793515	0.475308	-0.251926	2.87035	0.120159	-0.155706	2.37963	0.16977
PGSC0003DMG400002048	-0.441534	0.335708	-0.441386	-0.139915	0.0432004	-0.659191	0.169073	-0.00641684	0.33679	-0.266044	-0.00749939
PGSC0003DMG400002049	0	0	0	-10	-10	-10	2.77539	0	0	-10	0
PGSC0003DMG400002050	-0.644041	0.00836742	-0.1463	0.212194	0.146676	-0.176953	0.496489	-0.0543868	0.0401197	-0.0931647	-0.0861391
PGSC0003DMG400002051	-0.347128	0.342964	-0.332808	0.774582	-0.0326474	0.0963924	1.12309	0.122805	0.290608	0.653158	0.17516
PGSC0003DMG400002052	-0.310458	0.218543	-0.27121	0.0470697	-0.274402	-0.450249	0.0584081	0.118457	0.129392	-0.370508	0.207608
PGSC0003DMG400002054	0	0	0	0	10	0	0	-10	0	10	-10
PGSC0003DMG400002055	0	0	0	0	0	0	0	0	0	0	0
PGSC0003DMG400002056	10	0.120221	1.50819	1.75133	0.768645	-1.42408	0	0.231707	0.0438253	10	0.308103
PGSC0003DMG400002059	0	0	0	0	0	0	0	0	0	0	0
PGSC0003DMG400002061	-1.0865	0.212383	-0.510693	-0.269456	-0.0989656	-0.974967	0.163203	-0.140171	0.054765	-0.783126	0.0174467
PGSC0003DMG400002066	1.76375	0.167829	-0.219956	1.06881	0.0304993	0.388609	0.306393	0.0827518	0.538296	1.98739	-0.287716
PGSC0003DMG400002067	-0.275661	0.627264	-1.16244	-0.120758	-0.30387	-0.718429	-0.263108	-0.168552	-0.207941	-0.370217	0.666653
PGSC0003DMG400002068	-4.56089	-1.56946	-1.91266	-0.46942	-2.87114	2.89631	1.49356	-0.482602	-3.20718	-2.58473	1.15512
PGSC0003DMG400002069	-0.328851	0.829422	-0.893958	0.473121	-0.579035	-0.339142	-0.115143	-0.0612657	0.725682	-0.382728	0.0424742
PGSC0003DMG400002070	-0.711309	0.294307	-0.877263	-0.208928	-0.115804	-0.689934	0.440508	-0.0972992	0.0689829	-0.173502	0.128025
PGSC0003DMG400002071	-0.0994736	0.0835667	-0.119434	-0.334084	-0.182912	-0.937609	0.313545	0.0148616	0.0358617	0.199209	0.0625666
PGSC0003DMG400002072	2.37509	-1.04587	1.48486	0.595492	-0.507681	0.154137	10	1.18463	0.67424	10	-0.53548
PGSC0003DMG400002073	-1.70522	-1.26494	0.579539	-0.812763	-0.132163	-0.663606	1.39573	0.947372	-0.658685	-1.25686	0.341117
PGSC0003DMG400002074	2.21607	-1.62357	-1.06987	-2.09986	-1.17247	-0.571112	0.883071	-0.148734	-2.01826	3.24788	0.245963
PGSC0003DMG400002075	-0.967065	-0.432287	0.485421	0.679426	-0.582938	-0.43652	1.19647	1.32622	0.4281	-1.09682	0.465837
PGSC0003DMG400002076	-1.61901	0.501058	-0.0979642	10	-0.272086	1.02537	0.901099	-0.196979	-0.0669839	-0.520935	0.371063
PGSC0003DMG400002078	-3.46378	-10	10	0	10	0	0	0.392675	0	10	-10
PGSC0003DMG400002079	0.213508	0.361355	-0.0949557	0.857346	0.142146	0.110707	0.739155	0.225527	0.374448	0.727136	0.212434
PGSC0003DMG400002082	0	0	0	0	0	0	-10	0	0	-10	0
PGSC0003DMG400002083	-0.519546	0.751835	-0.662512	-0.0176163	-0.253925	-0.360991	-0.153458	-0.17061	0.28907	-0.502393	0.292154
PGSC0003DMG400002084	0	10	0	0.0935428	-2.24656	0.281685	0	-10	0.187088	10	0.982759
PGSC0003DMG400002085	2.42134	-1.62937	-0.946479	-2.14516	-1.15442	-0.486074	0.609737	-0.017026	-2.04522	3.04811	0.398821
PGSC0003DMG400002086	-0.166337	0.377899	-0.481878	-0.0772749	0.0383999	-0.657374	0.230783	-0.194009	0.231072	0.258456	-0.0471823
PGSC0003DMG400002087	-0.944343	0.102353	-0.116534	0.336983	-0.0977367	-0.451405	0.16298	0.301114	0.316853	-1.08248	0.0866131
PGSC0003DMG400002090	-2.45388	-0.605074	0.662133	-0.954438	-0.667361	1.34454	1.19716	0.653367	-3.021	-1.91009	3.0693
PGSC0003DMG400002091	-1.55129	0.145954	-0.403557	-0.883805	-0.14483	-0.798902	0.273307	-0.00990304	-0.161591	-1.26807	0.297641
PGSC0003DMG400002092	10	3.1395	10	2.17411	0.256588	-0.35043	-10	-0.316179	2.23904	0.420584	0.584282
PGSC0003DMG400002093	-10	0	-10	0	0	10	10	0	-10	0	10
PGSC0003DMG400002096	10	-0.890218	0.878908	0.125545	0	0	0	10	10	0	0
PGSC0003DMG400002097	-0.770364	0.0250652	-0.740023	-0.761657	1.22481	0.164187	0.835513	-0.866024	-0.199924	0.931173	-0.641034
PGSC0003DMG400002098	0	0	0	0	0	0	0	0	0	0	0
PGSC0003DMG400002099	1.90796	1.14908	-0.893681	1.98315	0.109394	-0.236935	0.839918	0.104519	0.592174	2.64336	0.661424
PGSC0003DMG400002100	1.42421	-0.0966059	-0.988214	-0.0861805	0.149385	-0.405343	-0.190934	-0.440364	-0.204152	1.67364	-0.332818
PGSC0003DMG400002101	0	10	0	10	0	0	0	0	10	0	0
PGSC0003DMG400002102	1.48973	0.339561	-0.122222	0.433964	-0.191191	-0.449497	0.620987	0.515639	0.719	1.59508	0.1362
PGSC0003DMG400002103	0.33972	-1.76255	-0.578959	-1.13362	-0.609434	0.386043	-1.15261	0.223049	-1.12291	-1.03594	-0.416591
PGSC0003DMG400002104	-2.28333	0.156849	-1.37692	-0.33151	-0.76519	-1.58396	0.121788	-1.01683	0.315654	-1.14471	-1.17564
PGSC0003DMG400002105	10	-10	10	0	0	-10	0	10	0	0	0
PGSC0003DMG400002107	-0.78902	0.582365	-0.587506	0.659718	-0.154716	-0.101463	0.367839	0.0363512	-0.00753092	-0.457532	0.626247
PGSC0003DMG400002108	0	0	-10	-10	-0.899658	0.145065	0	-10	-10	10	0.0598043
PGSC0003DMG400002109	0	0	0	0	0	0	0	0	0	0	0
PGSC0003DMG400002110	10	1.03448	-0.755967	0.954791	0.881623	-0.897973	0	-0.312066	1.12916	10	-0.406744
PGSC0003DMG400002111	0	0	0	-10	0	0	0	0	0	0	0
PGSC0003DMG400002113	0	0	0	0	0	-10	0	0	0	0	0
PGSC0003DMG400002117	0	0	0	0	0	0	0	0	0	0	0
PGSC0003DMG400002118	0.0222642	0.420267	-0.365358	0.358407	-0.121832	-0.196082	0.429429	0.191325	0.202619	0.260368	0.408973
PGSC0003DMG400002120	0.200998	-0.0225771	-0.397142	-0.196889	0.165782	-0.290628	-0.413417	0.0734939	0.105273	-0.285913	-0.0543567
PGSC0003DMG400002123	2.26671	-0.0857665	-0.157419	1.91167	0.0947725	-0.39512	-1.04207	-0.0632127	1.13397	1.28785	-1.28295
PGSC0003DMG400002124	2.16981	-0.6138	-0.609581	0.82672	0.417636	-1.4809	-0.645979	-0.164077	0.938575	1.68791	-1.71645
PGSC0003DMG400002125	-0.449677	0.760099	-1.09499	0.339693	-0.812968	0.815405	1.56421	-0.422843	-0.430168	1.53738	0.767424
PGSC0003DMG400002126	0	10	-10	10	0.0228785	10	0	-10	-0.749489	10	1.78604
PGSC0003DMG400002127	-10	10	0	10	-10	10	0.106888	0	0.651359	-10	10
PGSC0003DMG400002129	-0.648058	0.0228992	-0.376458	-0.651496	0.000851649	-0.78518	0.107947	0.144591	-0.0350465	-0.684702	0.202537
PGSC0003DMG400002132	-3.00354	-2.12402	-0.310309	-2.95026	-1.36511	-0.841416	0.898518	0.65192	-2.87284	-2.75694	1.40074
PGSC0003DMG400002133	-0.830676	-0.301943	-0.427224	-0.304133	-0.269068	-0.807933	1.52441	0.0924718	0.0936655	0.601266	-0.303137
PGSC0003DMG400002134	-1.79668	1.8313	-0.581669	1.65414	0.20063	0.0571556	0.0632649	0.107902	0.763281	-1.84132	1.17592
PGSC0003DMG400002135	0	10	-10	0.352079	-10	10	0	0	0.302893	0	10
PGSC0003DMG400002136	-1.24488	-0.316491	-1.30494	-1.00385	0.450166	-1.15925	-0.396432	-0.462489	-0.191295	-1.17882	-0.587685
PGSC0003DMG400002138	-0.222009	0.0172518	-0.564495	-0.506013	-0.270532	-0.821619	0.175383	0.089785	0.0499891	-0.136411	0.0570477
PGSC0003DMG400002139	10	-0.0893101	-1.65663	0.668832	-1.29308	-0.953037	0	0.0866399	1.01885	1.61041	-1.02152
PGSC0003DMG400002140	10	-1.043	-1.28388	-0.189069	-0.694715	10	-10	0.788546	0.275783	-0.0303988	-0.530233
PGSC0003DMG400002141	-1.81826	0.479212	-1.66682	0.362407	-2.68423	-1.10604	10	0.528482	1.23991	10	-0.232213
PGSC0003DMG400002142	0	0	0	0	0	0	0	0	0	0	0
PGSC0003DMG400002143	0.087082	0.353758	-0.078331	0.458895	0.0476667	-0.289578	0.22738	0.0792438	0.268992	0.235218	0.16401
PGSC0003DMG400002144	-0.874968	-0.21965	-0.684017	-0.327253	0.284868	-0.112872	0.541704	0.282359	-0.0244543	-0.615622	0.0871634
PGSC0003DMG400002145	-0.416583	0.0915517	0.164571	1.13258	0.134383	0.126232	0.111856	0.136394	0.83119	-0.441122	-0.603244
PGSC0003DMG400002146	-0.466736	-1.74424	-0.848026	-2.02214	-0.847993	-1.04297	-0.310139	0.659816	-0.913544	-1.43669	-0.170875
PGSC0003DMG400002147	0	0	0	0	0	0	0	0	0	0	0
PGSC0003DMG400002149	-1.73231	0.27495	-0.685496	-0.607899	-0.501306	-0.888965	-0.0812806	-0.104682	-0.220675	-1.70891	0.390943
PGSC0003DMG400002150	-2.01442	0.443567	0.106892	0.0999535	0.182065	-1.34125	1.61962	-0.00685413	0.47187	-0.387946	-0.035157
PGSC0003DMG400002151	10	1.92886	-3.05157	-1.23642	-0.792062	-1.56538	0	-1.49254	0.307547	10	0.128773
PGSC0003DMG400002152	-0.0645158	0.344087	-0.338966	0.0400606	-0.194236	-0.364014	0.418245	-0.0612616	0.200394	0.414991	0.0824315
PGSC0003DMG400002153	-3.17697	0.2475	-0.03899	0.272971	0.138876	-0.274759	0.181541	0.290765	-0.0576951	-3.2862	0.59596
PGSC0003DMG400002154	-10	0	0	-10	-1.85846	10	3.44317	-10	-10	-0.829474	0.427732
PGSC0003DMG400002155	-1.55374	-0.458986	-0.735314	-0.142915	-0.35668	0.364371	1.47526	0.508834	-0.518897	-0.587314	0.568746
PGSC0003DMG400002156	2.31393	-4.41859	0.568563	-3.49892	0.0870646	-0.732468	-2.1465	0.796039	-2.56288	-0.628608	-1.05968
PGSC0003DMG400002159	-0.915733	1.29484	-1.61351	0.916368	-0.814321	-0.223103	10	0.17702	0.493799	10	0.97806
PGSC0003DMG400002161	-2.31386	0.87571	-3.57159	-0.631496	-0.495844	-2.93974	0.612221	-1.06192	0.549932	-0.639721	-0.73614
PGSC0003DMG400002163	4.81267	1.14082	-0.682727	2.00527	-0.295989	1.57535	1.44089	-0.404026	0.00222521	6.65759	0.734572
PGSC0003DMG400002165	4.46503	1.37001	-0.702356	1.59996	0.0701519	0.479993	0.663248	-0.525133	0.49554	5.65341	0.349334
PGSC0003DMG400002166	2.67435	1.34296	-0.0150071	1.71658	0.632119	0.429835	0.393373	0.307919	0.138114	2.7598	1.51277
PGSC0003DMG400002167	6.74514	0.798296	0.407755	2.28901	0.582651	1.13474	0.726191	0.325001	0.610585	7.14633	0.512712
PGSC0003DMG400002168	0.804357	2.14688	-0.00363499	3.99552	0.318917	1.57345	0.875081	1.09981	0.109535	0.579623	3.13716
PGSC0003DMG400002169	1.6522	1.12479	0.168741	1.7245	0.677749	-0.0393194	0.168209	0.261982	0.485457	1.55843	0.901314
PGSC0003DMG400002170	2.10589	1.76806	-1.35239	1.08872	-0.473033	-0.202568	1.04104	-0.302949	0.442082	3.44988	1.02303
PGSC0003DMG400002171	6.60541	1.08155	-0.384139	1.05778	0.460113	0.433972	-0.0655754	-0.274277	0.396811	6.81411	0.410465
PGSC0003DMG400002172	0.414997	0.758585	-0.0127032	0.641069	0.556291	-0.0348444	-0.395829	-0.0625445	0.431283	0.0817131	0.264757
PGSC0003DMG400002173	10	1.24816	-0.791688	0.517009	-1.3044	-0.0476089	0	0.232786	0.454942	10	1.026
PGSC0003DMG400002174	2.36355	4.08675	0.475438	4.26942	0.37658	4.20733	0.077619	0.98833	0.516076	1.45284	4.559
PGSC0003DMG400002175	4.3031	1.04971	0.30279	3.01741	0.933759	1.29253	10	0.417388	0.467593	10	0.999506
PGSC0003DMG400002176	0	0.609969	-0.129946	1.02633	0.605106	0.544955	0	-0.0580679	0.277192	10	0.274709
PGSC0003DMG400002179	5.24865	1.31963	-0.19651	1.45598	-0.0505668	0.193383	1.88878	0.018274	0.516126	7.11916	0.821777
PGSC0003DMG400002180	3.07414	2.20048	-0.631785	1.58686	-0.0743021	0.0952862	-0.631007	-0.262145	0.879846	2.70528	1.05849
PGSC0003DMG400002181	10	1.43692	0.823378	1.16637	-10	-0.462773	0	10	2.11869	0	10
PGSC0003DMG400002182	-0.318781	-0.642238	1.05165	-0.29445	0.387373	-1.6791	0.955503	1.2363	1.3618	-0.599582	-0.767739
PGSC0003DMG400002183	-0.637056	0.445866	-0.725821	0.525795	-0.465551	-0.243374	1.03031	0.1014	0.143342	0.291854	0.403924
PGSC0003DMG400002184	-0.420944	0.272752	-0.595481	-0.227844	-0.291831	-0.65186	-0.292517	0.0685489	-0.0216222	-0.782009	0.362923
PGSC0003DMG400002185	0	0	0	0	0	0	0	0	0	0	0
PGSC0003DMG400002186	-0.796236	0.12857	-0.465972	-0.317656	-0.520326	-0.587011	0.0706837	0.234291	0.00110251	-0.959843	0.361758
PGSC0003DMG400002187	0.972606	0.287512	-0.854659	-0.714403	0.525793	0.166234	-0.682726	-0.680224	-0.682883	0.970104	0.290171
PGSC0003DMG400002188	0	0	0	0	0	0	0	0	0	0	0
PGSC0003DMG400002189	0.520903	0.388931	-0.0819175	0.452245	-0.22469	-0.041619	0.0250644	0.1058	0.384907	0.440167	0.109824
PGSC0003DMG400002190	3.28549	-0.115851	0.113652	0.811026	0.116442	0.52618	0.83546	0.211982	0.296934	3.90897	-0.200804
PGSC0003DMG400002191	0	0	0	0	0	0	0	0	0	0	0
PGSC0003DMG400002193	-0.0236577	0.51547	0.592628	1.22686	-0.480783	-0.610385	1.25101	0.794247	1.98809	0.433105	-0.678372
PGSC0003DMG400002196	10	-10	-1.13196	-10	-10	-10	-10	10	0	-10	0
PGSC0003DMG400002198	10	-10	1.92182	-10	-0.530988	-10	-10	1.74414	0	-1.90767	-10
PGSC0003DMG400002199	0.188769	0.154887	-0.313254	0.10708	-0.0239519	-0.596441	0.308675	0.031055	0.379536	0.466389	-0.193595
PGSC0003DMG400002200	0.662742	0.0304913	-0.0165217	0.934493	0.208935	0.0600221	0.366087	-0.0494968	0.21599	1.07833	-0.234996
PGSC0003DMG400002201	0.66841	0.631049	-0.260204	1.44005	0.0390438	0.326115	1.22489	0.119414	0.171951	1.77389	0.578512
PGSC0003DMG400002202	0.964882	0.383798	-0.087774	0.115585	-0.170738	-0.0159777	-2.015	0.472912	-0.0577735	-1.52303	0.914484
PGSC0003DMG400002203	0.14924	0.258894	-0.717557	-0.121028	-0.217696	-0.031115	1.54401	0.0436097	-0.0199681	1.64964	0.322472
PGSC0003DMG400002204	-1.39228	-0.601932	-0.355685	-1.15944	-0.541559	-0.479998	0.795058	0.0900721	-0.744713	-0.687293	0.232853
PGSC0003DMG400002205	0	10	0	10	0	10	0	0	0.899241	0	10
PGSC0003DMG400002206	0	0	0	0	-10	10	-10	0	-10	-10	10
PGSC0003DMG400002208	3.18934	-1.14128	0.531013	-2.61067	0.506397	-0.348309	-0.0372209	-0.115816	-1.63142	3.26793	0.374322
PGSC0003DMG400002209	-0.615966	0.089158	-0.331364	-0.159578	-0.244081	-0.396282	-0.409526	0.0818126	0.167874	-1.1073	0.00309637
PGSC0003DMG400002210	-1.39332	0.0547701	-0.41976	-0.588982	0.408448	-1.54211	0.415925	-0.0687159	0.205699	-0.908683	-0.219644
PGSC0003DMG400002212	-10	10	0	-1.14933	0	0	0.93401	0	10	-10	0
PGSC0003DMG400002213	-1.03737	-0.291853	-0.204287	-0.814417	-0.310206	-1.35901	0.559656	0.0423828	0.011109	-0.520093	-0.260579
PGSC0003DMG400002215	0	0	0	0	0	0	0	0	0	0	0
PGSC0003DMG400002216	-10	10	-10	10	-1.21181	-1.75369	1.11471	-10	-0.333336	-0.432444	0.763976
PGSC0003DMG400002217	0	0	0	-0.377857	-0.355753	-0.863322	-0.173732	0	0.1291	-1.30718	-0.0124157
PGSC0003DMG400002219	0	0	0	0	0	0	0	0	0	0	0
PGSC0003DMG400002220	0	10	0	10	0	0	0	0	10	0	0
PGSC0003DMG400002221	-0.735544	0.342829	-0.41552	0.303794	-0.500006	-0.0350424	-0.12986	0.132572	-0.0393713	-0.997976	0.514773
PGSC0003DMG400002222	0	0	0	0	-10	0	0	0	0	0	0
PGSC0003DMG400002223	0.408832	-10	1.37988	0	0	-10	10	10	0	0	0
PGSC0003DMG400002225	0	0	0	0	0	0	0	0	0	0	0
PGSC0003DMG400002226	-0.461027	0.0613216	-0.437989	-0.370259	-0.373616	-0.976025	0.259885	0.12915	0.245519	-0.330292	-0.0550474
PGSC0003DMG400002227	0	0	-10	-10	0	0.0167435	0	0	-10	0	10
PGSC0003DMG400002228	-0.0315977	0.32496	-0.386719	0.182512	0.198897	-1.34066	-0.164446	-0.0702676	0.905106	-0.125776	-0.650414
PGSC0003DMG400002231	-0.630465	-0.238045	-0.57354	-0.926498	-0.101405	-0.930961	-0.060451	0.154118	-0.108241	-0.845034	0.0243134
PGSC0003DMG400002233	0.164837	0.16288	-0.167516	0.299656	-0.191268	-0.289862	0.249353	0.228706	0.142038	0.185484	0.249548
PGSC0003DMG400002234	-10	0	-10	-10	-3.15243	-0.755719	1.87843	-10	-10	0.534709	1.32036
PGSC0003DMG400002235	-0.690636	-1.20705	0.332405	-2.15066	-0.522436	-2.38088	-0.215417	0.461521	0.36013	-1.36757	-1.10566
PGSC0003DMG400002236	0.487312	-0.706302	-0.238282	-1.0369	-0.400472	-1.01867	-0.197431	0.365871	-0.0399692	-0.0759896	-0.300462
PGSC0003DMG400002237	0.349755	0.0312444	-0.187585	0.0931264	-0.0381607	-0.23132	0.0893487	0.142711	0.0249795	0.296392	0.148976
PGSC0003DMG400002238	-0.674178	0.574467	-0.740663	-0.715589	-0.429054	-0.892972	-0.512815	-0.0548803	0.200362	-1.13211	0.319225
PGSC0003DMG400002239	-0.419533	1.60614	-1.09985	1.73901	-2.0284	1.47029	10	0.746557	-0.0951246	10	2.44782
PGSC0003DMG400002241	-2.16146	1.05427	0.450167	0.763962	-1.20159	-1.70612	1.50019	0.835057	1.6604	-1.49633	0.228926
PGSC0003DMG400002243	-0.227676	-2.02436	1.80595	-1.41781	-0.255932	-0.569999	0.050231	1.33291	-0.797975	-1.51035	0.106523
PGSC0003DMG400002246	-1.33544	0.846765	-1.53109	0.889265	0.830489	-1.03875	0.2537	-0.652086	0.400464	-0.429651	-0.205786
PGSC0003DMG400002247	0	0	-10	0	0	0	0	0	0	0	0
PGSC0003DMG400002248	-0.764378	0.410451	-0.477261	-0.342687	0.0672281	-1.32242	0.527618	-0.0116983	0.620686	-0.225062	-0.221934
PGSC0003DMG400002249	0.0742659	-0.074365	-0.0239142	-0.0578508	-0.118024	-0.604296	0.283219	0.223919	0.292773	0.133566	-0.143219
PGSC0003DMG400002250	-1.06486	-0.238012	-0.14776	0.0270473	-0.401785	-1.06803	0.518411	0.301114	0.197377	-0.847563	-0.134275
PGSC0003DMG400002251	-1.34831	-1.00708	-0.558607	-1.83889	-1.49465	-1.50679	-0.107022	0.938193	-0.491886	-2.39352	0.422994
PGSC0003DMG400002253	10	0.532362	1.1077	0.291623	-0.308919	-0.297573	0	0.887316	0.953371	10	0.466308
PGSC0003DMG400002254	-1.05716	1.45778	-1.56195	0.670844	0	-2.18703	2.17656	10	3.19865	-10	10
PGSC0003DMG400002255	0.792452	0.0887304	-0.857494	0.741899	-0.0549316	-0.418036	0.243836	-0.229856	0.293987	1.26614	-0.435113
PGSC0003DMG400002256	0	0	0	0	-10	0	0	0	0	0	0
PGSC0003DMG400002257	-10	0	0	0	0	0	10	0	0	0	0
PGSC0003DMG400002258	0.692024	-1.1065	-0.0724789	-0.794922	-1.16193	-1.58547	-0.152137	3.16488	1.78349	-2.625	0.274893
PGSC0003DMG400002259	-0.3782	-0.421638	-0.796369	-1.69675	0.12728	-0.269584	-1.6386	-0.436329	-1.40465	-1.58047	0.546685
PGSC0003DMG400002260	-0.721193	-1.22356	-0.416972	-2.02768	-0.0405438	-1.97616	-0.516028	0.312638	0.0447526	-1.54986	-0.955678
PGSC0003DMG400002261	0.717812	0.833182	-0.536583	-0.520746	1.05831	-1.00953	-0.548814	-0.444163	0.347934	0.613161	0.0410856
PGSC0003DMG400002263	-1.98072	1.28474	-0.259573	1.8469	-1.41426	0.478223	0.183955	0.862404	-0.738808	-2.65917	2.88596
PGSC0003DMG400002264	-10	0	-10	0	-0.173589	0	10	-10	0	10	-10
PGSC0003DMG400002266	10	1.09736	10	10	10	0	-10	-0.858049	10	-0.48654	-10
PGSC0003DMG400002267	-1.4159	0.0573594	-0.365675	-0.296005	-1.24491	-0.734065	0.820342	0.370128	-0.0305761	-0.965688	0.458064
PGSC0003DMG400002268	-0.89138	0.11709	-0.961042	-1.27159	-1.19518	-0.929188	0.25287	0.631059	0.00201844	-1.26957	0.74613
PGSC0003DMG400002271	1.06995	-1.1584	0.0164745	-0.710577	-0.0919004	-0.8572	0.501552	0.894619	0.24485	0.676887	-0.508627
PGSC0003DMG400002272	4.14065	1.23515	0.0599496	4.30257	0.291723	0.559555	-0.531075	2.32502	-0.81188	1.28456	4.37205
PGSC0003DMG400002273	-0.59374	1.06973	-0.646011	10	-0.631719	-1.29645	-0.342728	0.236502	-0.275947	-1.17297	1.58218
PGSC0003DMG400002274	-0.403771	0.24785	-0.52321	0.436888	-0.42614	-0.186832	-0.170053	0.199559	0.132008	-0.773383	0.315401
PGSC0003DMG400002275	-0.474848	-1.0279	0.0855628	-1.6653	-0.575724	-1.22641	0.691466	0.629668	-0.892879	-0.413049	0.49465
PGSC0003DMG400002276	-0.0962903	-1.05844	0.435207	-1.28617	-0.623723	-1.07558	0.607611	0.986826	-0.689437	-0.475506	0.617819
PGSC0003DMG400002277	0.344196	-10	-0.0667532	-10	-0.116994	-1.91308	0.507117	1.48344	-10	-0.632124	0.44825
PGSC0003DMG400002278	-0.89648	-0.502992	0.664666	-1.30242	-0.296204	-0.635316	1.17786	0.416766	-0.428905	-0.135386	0.342679
PGSC0003DMG400002279	-0.357091	-0.119886	-0.648486	-0.775034	-0.158552	-0.621185	-0.0195123	-0.0511966	-0.39921	-0.325407	0.228127
PGSC0003DMG400002280	0	0	0	0	0	0	0	0	0	0	0
PGSC0003DMG400002281	0	0	0	0	0	0	0	0	0	0	0
PGSC0003DMG400002282	0.14443	-0.824514	0.450823	-0.915957	-0.0159147	0.0171287	2.51937	3.38662	2.0149	-0.722815	0.547201
PGSC0003DMG400002285	0.791495	-0.900259	0.318989	-0.565924	0.509526	-1.16253	-0.552752	0.180838	0.0793605	0.0579041	-0.798781
PGSC0003DMG400002286	-1.25759	0.590827	-0.479181	-0.622297	-0.257612	-0.497683	-0.000622545	-0.258827	-0.0459662	-0.999383	0.377966
PGSC0003DMG400002287	0.131446	0.0612878	-0.750115	-0.251483	-0.331938	-0.657639	0.35695	-0.015882	0.0741079	0.504278	-0.0287021
PGSC0003DMG400002288	-0.561999	-0.14616	-0.118458	-0.672114	0.961173	-0.955501	-0.131748	-0.0924595	0.0647016	-0.601288	-0.303321
PGSC0003DMG400002289	0	10	0	0.586828	0	10	-10	0	-0.916138	-10	10
PGSC0003DMG400002290	-2.65882	-1.29244	0.257446	-1.2328	-0.391295	-1.34516	0.279975	0.208661	-0.613672	-2.58751	-0.470108
PGSC0003DMG400002291	-3.05608	0.794924	-0.911034	1.46141	-0.216612	0.187216	0.530251	0.0941243	-0.126816	-2.61996	1.01586
PGSC0003DMG400002292	4.07693	1.17822	0.474263	2.67175	0.496628	0.826012	0.352814	0.774611	0.713775	3.65513	1.23906
PGSC0003DMG400002293	0.91797	-0.38935	-0.201908	-0.150738	-0.351077	0.036669	0.36841	0.361129	-0.107634	0.925251	0.0794119
PGSC0003DMG400002296	0.314846	-0.244566	-0.13087	0.00724413	0.235127	-0.288058	-0.0982429	-0.182217	-0.456095	0.398821	0.0293125
PGSC0003DMG400002298	0	0	0	0	0	0	0	0	0	0	0
PGSC0003DMG400002300	-1.03243	0.0814709	-0.211797	-0.642811	-0.0693527	-1.19623	0.641906	-0.138797	0.150292	-0.251731	-0.207618
PGSC0003DMG400002301	-1.26311	0.563925	-0.775298	0.451984	-0.407241	-1.1182	0.727436	-0.0486394	0.533932	-0.487033	-0.0186464
PGSC0003DMG400002302	-1.42142	0.476609	-1.06871	-0.235628	0.190357	-0.890586	0.277643	-0.731864	0.13318	-0.41191	-0.388435
PGSC0003DMG400002303	0	0	0	0	0	0	0	0	0	0	0
PGSC0003DMG400002304	-0.282029	0.623758	-0.333768	0.623903	-0.339475	-0.127472	1.14897	0.251006	0.487569	0.615939	0.387195
PGSC0003DMG400002307	0	10	-10	10	0	0	0	0	10	0	0
PGSC0003DMG400002309	-4.05772	-1.12339	0.272447	0.969087	-0.924528	-0.364756	-0.298081	2.58866	-0.434245	-6.94447	1.89952
PGSC0003DMG400002310	0.173488	-0.0734998	-0.073042	-0.616584	0.0178752	-1.18104	-0.320021	-0.195971	0.174272	0.0494383	-0.443743
PGSC0003DMG400002312	-1.64846	-0.331858	-0.58907	-0.891274	-0.0547115	-0.96193	-0.576652	-0.428679	-0.0127315	-1.79643	-0.747805
PGSC0003DMG400002313	-0.505458	0.531182	-0.415696	-0.131889	0.0896036	-0.926891	0.42858	-0.285686	0.272338	0.208808	-0.0268425
PGSC0003DMG400002314	-0.696552	-1.31125	0.62503	-1.84499	-2.1545	0.715092	2.02892	2.25038	-0.941877	-0.918018	1.88101
PGSC0003DMG400002315	0.446144	1.00717	0.443588	0.935524	0.0747095	0.191856	0.255209	-0.133063	0.0232524	0.834416	0.850854
PGSC0003DMG400002317	0	10	0	10	10	-10	0	-10	10	10	-10
PGSC0003DMG400002318	-1.47986	0.451367	-0.816984	0.0970985	-0.197859	-0.650359	0.806216	-0.0118093	0.225638	-0.661831	0.21392
PGSC0003DMG400002319	0.222662	-0.0601668	-0.395361	0.0795125	-0.318482	-0.43813	0.186544	0.395868	0.209203	0.0133379	0.126498
PGSC0003DMG400002320	0	0	0	0	0	0	0	0	0	0	0
PGSC0003DMG400002321	2.66404	1.98835	-1.84683	1.66983	0.311582	-0.627936	1.00539	-1.09409	0.645076	4.76353	0.249185
PGSC0003DMG400002323	0	0	0	0	0	0	0	0	0	0	0
PGSC0003DMG400002324	-1.12767	-1.19957	-0.561323	-0.883824	-0.301569	-0.895863	-0.24188	0.333288	-0.222752	-1.70283	-0.643532
PGSC0003DMG400002327	-1.08525	2.84692	-1.3208	3.12567	-0.251302	-0.050827	1.78759	0.719457	-0.170015	-0.0171172	3.73639
PGSC0003DMG400002328	-1.77342	-0.746565	-1.27606	-1.69689	-1.27658	-0.924282	-0.286874	0.928935	-0.673794	-2.98923	0.856165
PGSC0003DMG400002330	0	0	0	0	0	0	0	0	0	0	0
PGSC0003DMG400002332	0	0	0	0	0	0	0	0	0	0	0
PGSC0003DMG400002333	0	10	-10	-0.313688	0	0	0	0	10	0	0
PGSC0003DMG400002334	10	-0.273988	10	10	0.455289	10	0	0.289644	-0.520992	10	0.536648
PGSC0003DMG400002336	-0.307098	-0.00784121	-0.342234	-0.372166	-0.188857	-0.681141	-0.0294186	-0.0221577	-0.0979705	-0.314359	0.0679716
PGSC0003DMG400002337	1.48237	-0.706405	0.316993	-0.498727	0.082013	-0.312942	0.575239	0.723249	-0.149232	1.33436	0.166076
PGSC0003DMG400002338	-1.5405	-0.196963	-0.264594	-0.557604	0.321572	-0.422616	-0.838813	-1.00041	-0.464317	-1.3789	-0.733052
PGSC0003DMG400002340	1.67668	0.888398	0.259258	1.15829	0.718112	1.04278	0.403473	0.247009	0.0724883	1.83315	1.06292
PGSC0003DMG400002341	1.37228	1.27253	-0.0634829	0.607678	0.981108	1.09906	-0.182116	-0.367084	-0.10909	1.55725	1.01454
PGSC0003DMG400002342	0	0	0	0	0	0	0	0	0	0	0
PGSC0003DMG400002344	0	10	-10	-2.60447	10	-0.863897	0	-10	0.800029	10	-1.23343
PGSC0003DMG400002345	0.868193	-0.808835	-0.218546	-1.4848	0.108931	-0.693263	-0.875	0.0225792	-0.22218	-0.0293858	-0.564076
PGSC0003DMG400002346	-0.868343	1.14886	-0.482054	0.388555	-0.737547	-0.645136	1.15817	0.257338	1.25914	0.0324851	0.147064
PGSC0003DMG400002347	0	10	-10	10	-10	10	0	0	1.38055	0	10
PGSC0003DMG400002350	-0.760897	-0.670923	0.654662	-0.395707	0.193288	1.08164	1.04509	0.529185	-0.982951	-0.244993	0.841213
PGSC0003DMG400002351	1.313	0.151275	-0.0862701	1.03245	0.302186	-0.593357	-0.469951	0.0562983	0.718965	0.786749	-0.511392
PGSC0003DMG400002352	-0.229697	0.00271352	-0.395252	-0.201894	-0.27913	-0.639472	0.0308088	0.110938	0.199308	-0.309826	-0.0856564
PGSC0003DMG400002353	0.0245239	0.056007	-0.11912	1.0838	-0.342146	-0.0406329	0.546582	0.234189	0.0696754	0.336917	0.220521
PGSC0003DMG400002354	-0.320907	0.322102	-0.451162	-0.586828	-0.214273	-0.985906	-0.120681	-0.0660941	0.0750512	-0.375494	0.180957
PGSC0003DMG400002355	0	0	0	-10	0	10	0	0	-10	0	10
PGSC0003DMG400002356	0	0	-10	-10	0	10	0	0	-10	0	10
PGSC0003DMG400002357	-0.876574	0.201107	-0.495622	0.355147	-0.350786	0.355096	1.19811	0.954275	-0.3443	-0.632742	1.49968
PGSC0003DMG400002358	-0.523767	-1.57176	-0.330702	-2.09507	-0.76044	-1.15697	-0.767617	0.296929	-0.821621	-1.58831	-0.453206
PGSC0003DMG400002359	-0.508326	0.727748	-0.0974321	0.173269	-0.332335	-1.79505	0.616972	0.663985	1.41802	-0.555339	-0.0262914
PGSC0003DMG400002360	0	0	0	0	0	0	0	0	0	0	0
PGSC0003DMG400002362	-0.65066	0.148152	-0.280208	0.132617	-0.0465589	-0.787894	0.514853	0.318379	0.373728	-0.454187	0.0928034
PGSC0003DMG400002364	5.1192	0.82449	-0.23368	1.48359	0.723944	0.806335	1.12248	0.873512	0.099934	5.36817	1.59807
PGSC0003DMG400002366	-1.062	0.348909	-0.521607	-0.460516	-0.264046	-0.984309	0.0683513	-0.0442889	0.204289	-0.949363	0.100331
PGSC0003DMG400002367	0.619696	-0.382871	-0.113547	0.0950467	-0.261471	-0.490984	0.0713961	0.377304	0.224832	0.313788	-0.230399
PGSC0003DMG400002370	-0.606615	0.666057	-0.246317	1.00749	-0.118375	0.0649945	-0.12909	0.255861	0.0836522	-0.991566	0.838265
PGSC0003DMG400002371	-0.455467	-0.924455	0.0457313	10	1.24863	-0.306923	0.85564	0.545222	-0.699037	-0.145049	0.319804
PGSC0003DMG400002373	0	0	0	0	-10	-0.101515	0	0	-10	0	10
PGSC0003DMG400002374	1.43141	-1.30354	10	-0.440588	-1.67671	-1.28918	0.926876	2.99997	0.581038	-0.641683	1.11539
PGSC0003DMG400002375	0.142962	0.709084	-0.752253	0.54091	-0.0882918	-0.296703	-0.195436	-0.274403	0.34004	0.221928	0.0946414
PGSC0003DMG400002376	-0.0283944	0.145893	-0.0573097	0.462947	-0.0716938	-0.309865	0.529941	0.202696	0.476804	0.29885	-0.128215
PGSC0003DMG400002380	0	0	0	0	0	0	0	0	0	0	0
PGSC0003DMG400002381	0	0	-10	-10	0.739385	-0.539663	-10	-10	-10	-3.23269	-0.16903
PGSC0003DMG400002382	-10	0	-10	-10	-10	-1.61661	-0.102926	0	-10	-10	10
PGSC0003DMG400002383	-4.92073	1.17608	-0.317077	2.55348	-0.499037	0.121328	0.221364	1.02816	-0.912158	-5.72753	3.1164
PGSC0003DMG400002384	0	0	0	0	0	0	0	0	0	0	0
PGSC0003DMG400002385	0	10	0	0.358376	0	10	0	0	0.207363	0	10
PGSC0003DMG400002386	-1.65143	-2.09858	-0.697985	-2.77637	-1.40873	-1.45331	-0.224697	0.686297	-1.02113	-2.56242	-0.391154
PGSC0003DMG400002387	4.12354	0.917342	-0.838286	0.84681	-0.408097	0.697523	-0.0853031	0.00371383	0.455076	4.03453	0.46598
PGSC0003DMG400002388	-0.536761	-0.391068	-0.459502	-0.581092	-0.745075	-0.375174	1.65609	0.34708	-0.261267	0.77225	0.217279
PGSC0003DMG400002389	-0.266913	-0.20717	-0.471532	0.388524	-0.412685	0.0982313	-0.162722	0.0622247	0.248037	-0.49186	-0.392983
PGSC0003DMG400002390	0.22443	0.161213	-0.156389	0.133563	-0.217598	-0.641582	0.0808381	-0.00798637	0.495334	0.313255	-0.342108
PGSC0003DMG400002391	-1.69649	0.509779	-0.588864	0.401655	-10	-1.23592	10	10	0.230482	0	10
PGSC0003DMG400002392	-0.194961	-0.201554	-0.0253128	-0.145574	-0.204062	-0.894852	0.687422	0.381453	-0.0907386	0.111008	0.270638
PGSC0003DMG400002394	-10	0	0	0	-10	-10	10	0	0	0	0
PGSC0003DMG400002396	1.39789	0.246037	0.0391062	0.498214	0.239464	0.157799	1.42521	0.471192	0.258008	2.35191	0.459222
PGSC0003DMG400002398	0.644714	-0.125495	-0.480608	0.191777	-0.0692822	-0.203043	-0.527819	-0.178514	-0.0735666	0.295409	-0.230442
PGSC0003DMG400002399	0	10	0	0.586729	0	10	0	0	1.12374	0	10
PGSC0003DMG400002400	-3.71259	0.641537	-2.12255	-1.58599	-2.72189	-0.694398	0.84473	-0.680461	-2.00671	-2.18739	1.96779
PGSC0003DMG400002401	-10	0	0	0	-0.72412	10	10	-10	-10	10	1.65053
PGSC0003DMG400002403	0	0	0	0	0	0	0	0	0	0	0
PGSC0003DMG400002405	0.577876	-0.0346708	-0.274207	0.0934533	0.159357	-0.361587	-0.126597	0.0798532	0.325113	0.371425	-0.279931
PGSC0003DMG400002406	0.0219448	-1.99577	0.203433	-1.50499	-1.12339	-0.954642	0.264486	1.00265	-2.23923	-0.716218	1.24611
PGSC0003DMG400002407	0.882374	-0.42747	0.622005	0.35819	-1.47894	-2.59808	-0.552258	1.25077	0.922332	-0.920658	-0.0990276
PGSC0003DMG400002408	0.796067	-0.242649	-0.0347591	0.528491	0.285589	-0.161463	0.228354	0.206031	0.255706	0.818389	-0.292324
PGSC0003DMG400002411	-0.910722	-0.0474759	-0.414247	-0.53379	0.190459	-0.991949	0.287735	-0.0332804	0.142738	-0.589707	-0.223495
PGSC0003DMG400002412	3.41653	0.447058	-0.471969	0.00492874	0.417581	-0.787664	-2.44882	-0.235328	0.0584397	1.20304	0.153291
PGSC0003DMG400002414	-0.00395637	0.114735	-1.01971	-1.71992	-0.783346	-1.02953	-0.14583	-0.169332	-0.656046	0.0195454	0.601449
PGSC0003DMG400002415	0	0	0	0	0	0	0	0	0	0	0
PGSC0003DMG400002416	-0.889203	0.836713	-0.74557	-0.186392	0.0467258	-0.753819	0.696539	-0.436298	0.0536674	0.243634	0.346748
PGSC0003DMG400002417	-0.0520204	0.23266	-0.101911	0.1047	-0.0811954	-0.443171	0.594983	0.0951668	0.179484	0.447796	0.148343
PGSC0003DMG400002420	-10	0	0	0	0	0	10	0	0	0	0
PGSC0003DMG400002422	0.846646	-0.069877	-0.0934957	0.401864	0.242818	-0.0404936	0.173086	0.1311	0.287183	0.888632	-0.22596
PGSC0003DMG400002423	0	10	-10	10	-1.05497	0.744264	0	-10	-1.34041	10	2.62263
PGSC0003DMG400002426	-0.0637493	0.494949	-0.299158	0.629417	-0.149078	-0.0492881	0.552124	0.41268	-0.0745538	0.075694	0.982183
PGSC0003DMG400002427	0.0120535	0.71556	-0.324811	0.748747	-0.395273	0.283314	0.615533	0.641064	-0.125495	-0.0134774	1.48212
PGSC0003DMG400002432	-0.220428	-1.21854	0.248141	-0.579163	-0.00419583	-0.655836	0.212435	1.26093	-0.260134	-1.26892	0.302525
PGSC0003DMG400002433	-0.873195	0.15303	-0.460151	-0.405198	0.870743	-0.72629	1.27492	-0.479837	-0.496994	0.881562	0.170187
PGSC0003DMG400002435	0.279035	-0.507691	0.24081	-0.1908	-0.50141	-0.763187	-0.893787	0.654929	-0.330347	-1.26968	0.477585
PGSC0003DMG400002436	-10	10	-10	10	0.678837	2.13678	-2.03349	-10	-0.840721	-1.38075	0.32582
PGSC0003DMG400002438	-1.53507	0.883196	-1.17141	0.73311	-0.436736	-0.327845	1.18732	-0.350157	0.0251353	0.00240128	0.507904
PGSC0003DMG400002440	-0.0172075	0.644693	0.248961	2.66685	-0.0863444	-2.81039	1.66072	1.12879	2.01241	0.514721	-0.23893
PGSC0003DMG400002442	-10	10	-10	-0.438214	-1.17298	-1.42887	0.380577	-10	-1.4039	-0.12722	0.972844
PGSC0003DMG400002443	0	0	0	0	-10	0	0	0	0	0	0
PGSC0003DMG400002445	-0.20168	0.281464	-0.376038	0.249183	0.0327771	-0.184732	0.503081	-0.126995	0.00830567	0.428396	0.146164
PGSC0003DMG400002447	0.086094	0.231941	1.13619	0.690603	-0.740914	0.371259	0.0330108	1.12331	0.294199	-1.00421	1.06105
PGSC0003DMG400002448	0	0	-10	0	0	0	0	0	0	0	0
PGSC0003DMG400002449	-0.504436	0.531075	-0.976016	-0.295139	1.0002	-0.102042	0.441789	-0.762616	-0.14725	0.699969	-0.0842917
PGSC0003DMG400002450	0.952129	0.132956	-0.177515	1.61196	-1.26818	-0.111047	-0.204773	1.24605	0.227682	-0.498696	1.15133
PGSC0003DMG400002452	-0.218991	0.56952	-0.287101	0.589914	-0.0376391	-0.113078	0.957793	0.123972	0.274305	0.61483	0.419186
PGSC0003DMG400002453	1.70619	-2.98725	1.69638	-2.32425	0.458282	-2.66531	-0.504332	1.43178	-0.950663	-0.229927	-0.60481
PGSC0003DMG400002454	0	0	-10	0	0.280812	-0.764029	0	-10	-10	10	0.23142
PGSC0003DMG400002455	0.0345496	0.545841	-0.474424	0.421223	-0.473883	-0.658258	-0.207915	0.147638	0.563603	-0.321004	0.129876
PGSC0003DMG400002456	3.80906	2.33474	-1.6113	1.26495	0.847426	0.586525	-0.698325	-0.885343	0.900971	3.99608	0.548429
PGSC0003DMG400002457	-0.122366	0.663006	-0.723363	-0.29312	-0.167732	-0.469816	-0.0377475	-0.428659	0.19746	0.268545	0.0368866
PGSC0003DMG400002458	0.219057	0.0588586	-0.39397	-0.209872	0.389625	-0.411196	-0.468726	-0.347395	0.47232	0.0977269	-0.760856
PGSC0003DMG400002461	0	0	0	0	-10	0	0	0	0	0	0
PGSC0003DMG400002462	0.13537	-0.22801	-0.0962162	-0.235785	0.0382128	-0.450435	-1.17208	0.057997	-0.0592791	-1.09471	-0.110734
PGSC0003DMG400002463	0	0	-10	-10	0.215482	10	0	-10	-10	10	-0.0404713
PGSC0003DMG400002464	-0.877505	0.180616	-0.425113	0.200283	-0.00777433	-0.383762	0.0565846	-0.282389	-0.122833	-0.538531	0.0210596
PGSC0003DMG400002466	10	-1.73684	2.53328	-0.160043	1.09705	-1.42937	-10	0.77124	-1.25558	0.834347	0.289982
PGSC0003DMG400002467	0	0	0	-10	10	10	0	-10	-10	-1.34249	1.48902
PGSC0003DMG400002468	-0.733681	-10	-1.50885	-10	-0.411577	-0.673956	-0.967022	-0.692014	-10	-1.00869	0.508398
PGSC0003DMG400002470	10	-10	10	0	0	0	0	10	0	0	0
PGSC0003DMG400002471	0	0	0	0	-0.460926	-10	-10	-10	0	-0.49194	-10
PGSC0003DMG400002472	10	0.484876	-0.656326	-1.57678	-0.385387	-0.182711	-10	-0.124609	0.10441	-2.03165	0.255858
PGSC0003DMG400002473	-0.649487	2.87536	-3.65297	1.24311	-1.7224	-3.80877	10	-0.385495	1.25872	10	1.23115
PGSC0003DMG400002474	-0.431645	0.202258	-0.308693	-0.11759	-0.0297993	-0.516307	-0.0618377	-0.166583	0.248737	-0.3269	-0.213061
PGSC0003DMG400002476	0.451362	0.503307	-0.152953	2.71539	1.29975	-1.50238	-2.40883	-0.563986	0.706815	-1.39349	-0.767493
PGSC0003DMG400002477	0.795758	0.0777434	-0.342174	-0.529831	-0.248495	-0.0349802	0.748738	0.529225	-0.31033	1.01527	0.917299
PGSC0003DMG400002478	-0.502893	0.565473	0.811135	0.930859	-0.420955	0.174634	1.15741	1.81391	0.690976	-1.1594	1.68841
PGSC0003DMG400002479	-1.54309	-0.616454	-0.34503	-1.5153	-0.650382	-0.794969	-0.098246	0.269948	-0.919564	-1.91128	0.573058
PGSC0003DMG400002480	-10	10	-10	-0.400774	-10	-10	10	0	10	0	0
PGSC0003DMG400002481	-0.895111	0.224332	-0.336649	-0.139635	-0.0986314	-0.92665	0.648336	-0.00325442	0.337807	-0.243521	-0.116729
PGSC0003DMG400002482	-0.791021	0.171123	-0.567827	-0.602011	-0.204229	-0.996222	-0.0347811	0.0165667	0.41553	-0.842369	-0.22784
PGSC0003DMG400002483	1.60262	-1.49993	0.0702062	-0.665251	0.343355	-0.453631	-0.303044	0.193232	-0.33736	1.10635	-0.969334
PGSC0003DMG400002484	-0.197872	0.15752	-0.517599	0.0458558	-0.0230511	-0.416618	0.174672	-0.341877	0.0135689	0.318677	-0.197926
PGSC0003DMG400002485	-0.654207	0.453252	-0.667589	-0.0986032	-0.104063	-0.376605	0.702624	-0.271247	0.118318	0.319663	0.063688
PGSC0003DMG400002486	-0.638602	0.0200334	-0.415123	-0.198474	-0.142872	-0.724255	0.0232078	0.110074	0.170711	-0.725468	-0.0406036
PGSC0003DMG400002487	-1.47199	1.21579	-4.33707	1.26881	-3.23752	-2.12716	1.36089	-0.385499	-0.85873	0.274402	1.68902
PGSC0003DMG400002488	0.0944046	0.330604	-0.435443	0.206573	0.151251	-0.289234	-0.177518	0.00716097	0.184444	-0.0902741	0.153321
PGSC0003DMG400002489	-0.294635	0.136303	-0.305888	0.442082	0.136051	-0.62503	-0.035513	-0.134273	0.569499	-0.195876	-0.567469
PGSC0003DMG400002490	0.444953	0.161832	-0.489376	0.759577	0.0308907	-0.358614	-0.202082	-0.18267	0.455797	0.42554	-0.476635
PGSC0003DMG400002491	1.01437	-0.33244	2.8692	0.176602	0.450468	0.0970109	1.31431	1.2955	-0.485578	1.03317	1.44864
PGSC0003DMG400002492	2.01398	1.46703	-2.41303	-0.729183	-3.42381	0.794335	0.0266087	1.28306	-0.600998	0.757532	3.35109
PGSC0003DMG400002493	0.250606	0.0724652	-0.342073	0.319341	0.11661	-0.324003	0.126998	-0.160665	0.179633	0.538269	-0.267833
PGSC0003DMG400002494	-0.440301	0.145732	-0.498693	-0.0727451	0.219645	-0.830245	0.138194	-0.301997	0.507206	-0.000110432	-0.663471
PGSC0003DMG400002495	-0.343857	-0.206464	-0.42039	-0.215487	-0.0461599	-0.43811	0.303191	0.114381	-0.152664	-0.155047	0.0605811
PGSC0003DMG400002497	2.25136	-0.283895	-0.000952599	0.316707	0.0494011	-0.24293	-0.165842	0.258138	0.284076	1.82738	-0.309833
PGSC0003DMG400002498	0.430195	-0.327203	-0.00553082	0.292246	0.316814	-0.437697	0.934809	0.180819	0.326276	1.18419	-0.47266
PGSC0003DMG400002499	-0.286517	0.236366	-0.465368	0.092319	-0.373426	-0.69061	0.407955	0.0890392	0.385578	0.0323988	-0.060173
PGSC0003DMG400002500	-0.157133	0.114807	-0.359807	0.244858	-0.164406	-0.418071	-0.225509	-0.0353589	0.412395	-0.347283	-0.332948
PGSC0003DMG400002502	0.104159	0.32649	-0.449313	-0.153679	0.0833011	-0.828657	0.527973	0.0522491	0.263224	0.579883	0.115515
PGSC0003DMG400002503	-0.00776962	0.188604	-0.551224	-0.0318911	-0.112915	-0.645455	-0.0810899	-0.257349	0.344984	0.16849	-0.41373
PGSC0003DMG400002504	-0.885224	-0.179796	-0.308099	-0.559054	-0.297255	-0.528037	-0.144772	0.25863	-0.325935	-1.28863	0.404769
PGSC0003DMG400002505	-0.740532	-0.181475	-0.498606	-0.486373	0.0526545	-0.962392	0.472372	-0.0339097	0.203179	-0.23425	-0.418564
PGSC0003DMG400002506	-0.0735574	0.137701	-0.0574449	0.0821351	-0.144308	-0.325311	0.307109	0.210642	0.161544	0.0229091	0.186799
PGSC0003DMG400002507	-2.77582	0.17987	-0.177131	0.323487	0.101632	-0.541462	0.185586	-0.17637	0.0544008	-2.41386	-0.0509007
PGSC0003DMG400002508	0.59907	-0.00679414	-0.560059	-0.279497	1.16099	-1.34339	-0.427657	0.142874	0.333757	0.0285388	-0.197677
PGSC0003DMG400002509	0.787786	-0.281913	-0.216306	0.300032	-0.115144	-0.15031	-0.339831	-0.0418925	0.437073	0.489848	-0.760878
PGSC0003DMG400002512	-0.759182	0.325426	-0.3945	0.43289	0.14285	-0.0493395	0.261234	-0.14194	0.388677	-0.356008	-0.205192
PGSC0003DMG400002513	-0.640488	0.133055	-0.349293	-0.167404	-9.6166e-05	-0.792035	0.0957714	-0.0490667	0.00753446	-0.495649	0.0764537
PGSC0003DMG400002515	-2.0823	-0.0915278	-0.669464	-0.37379	-0.100724	-1.17066	-0.631216	0.104281	0.487093	-2.8178	-0.474341
PGSC0003DMG400002517	-0.513191	3.97345	-1.24958	3.78418	1.56879	3.71334	10	-1.36827	0.8561	10	1.74908
PGSC0003DMG400002518	10	0.0665796	-0.738151	0.208428	0.190623	-0.419815	0	-0.657539	0.282379	10	-0.873338
PGSC0003DMG400002519	0.415875	0.301552	-1.34414	-0.0692031	-1.00854	-0.0940422	10	0.145734	0.0438637	10	0.403422
PGSC0003DMG400002520	1.05672	-1.34388	-0.314684	-2.81621	0.89667	0.479786	10	-0.138828	-1.38489	10	-0.0978219
PGSC0003DMG400002521	-0.526742	0.0235406	-0.131368	-0.0283347	0.0650725	-1.06239	0.353115	0.124055	0.416736	-0.297682	-0.269141
PGSC0003DMG400002522	-0.53943	-0.214313	-0.339848	-0.41483	-0.299805	-0.551537	0.671973	0.141674	-0.182032	-0.00913203	0.109393
[truncated: 37,034 more rows]
