# Supplementary material for: Insights into organ-specific pathogen defense responses in plants: RNA-seq analysis of potato tuber-Phytophthora infestans interactions
Source: BMC Genomics. 2013 May 23;14:340. doi: 10.1186/1471-2164-14-340 (PMC3674932; doi:10.1186/1471-2164-14-340)
Supplement: Additional file 10 — Bowtie RNA-seq reads mapping results for ipiO genes. The first and second columns are ref id and short IDs for the ipiO genes adopted from Champouret et al. [22]. Each remaining column contains a bowtie mapping summary for each sample following tuber inoculation with Phytophthora infestans. [file 1471-2164-14-340-S10.xls]

## Sheet: ipio_bw_sum
Additional file 10 bowtie hit to ipiO
ref_id	short_ID	WT_24hpi	WT_24hpi	WT_24hpi	WT_48hpi	WT_48hpi	WT_48hpi	+RB_24hpi	+RB_24hpi	+RB_24hpi	+RB_48hpi	+RB_48hpi	+RB_48hpi	IpiO_Class
lcl|GQ371190.1_cdsid_ACU56985.1	O3	0	0	0	0	0	0	0	0	0	0	0	0	II
lcl|GQ371191.1_cdsid_ACU56986.1	O4	0	0	0	0	0	0	0	0	0	0	0	0	III
lcl|GQ371192.1_cdsid_ACU56987.1	O5	0	0	0	1	0	0	0	0	0	0	0	0	I
lcl|GQ371193.1_cdsid_ACU56988.1	O6	0	0	1	2	0	0	0	0	0	0	0	0	I
lcl|GQ371194.1_cdsid_ACU56989.1	O7	0	0	0	0	0	0	0	0	0	0	0	0	I
lcl|GQ371195.1_cdsid_ACU56990.1	O8	0	1	0	0	0	0	0	0	0	0	0	0	I
lcl|GQ371196.1_cdsid_ACU56991.1	O9	0	0	1	0	1	1	0	0	0	0	0	0	I
lcl|GQ371197.1_cdsid_ACU56992.1	O10	0	0	1	1	1	0	0	0	0	0	0	0	I
lcl|GQ371198.1_cdsid_ACU56993.1	O11	0	0	0	2	0	0	0	0	0	0	0	0	I
lcl|GQ371199.1_cdsid_ACU56994.1	O12	0	0	0	0	0	0	0	0	0	0	0	0	I
lcl|GQ371200.1_cdsid_ACU56995.1	O13	0	0	0	0	0	0	0	0	0	0	0	0	II
lcl|GQ371201.1_cdsid_ACU56996.1	OM1	0	0	0	0	0	0	0	0	0	0	0	0	out_group
lcl|GQ371202.1_cdsid_ACU56997.1	OM2	0	0	0	1	1	1	0	0	0	0	0	0	I
lcl|GQ371203.1_cdsid_ACU56998.1	OP1	0	0	0	0	0	0	0	0	0	0	0	0	out_group
