# Supplementary material for: Insights into organ-specific pathogen defense responses in plants: RNA-seq analysis of potato tuber-Phytophthora infestans interactions
Source: BMC Genomics. 2013 May 23;14:340. doi: 10.1186/1471-2164-14-340 (PMC3674932; doi:10.1186/1471-2164-14-340)
Supplement: Additional file 11 — qRT-PCR primer sequences for 20 selected potato genes. [file 1471-2164-14-340-S11.xls]

## Sheet: Sheet1
Additional file 1 primers
gene	transcripts	Forward	Reverse
PGSC0003DMG400001227	PGSC0003DMT400003089	GCCAAGACTGTACGAGGAGAAAA	CACAATGACGGATAGCGTACAAG
PGSC0003DMG400005455	PGSC0003DMT400013939	TCTTGATGTTGGTGGGTTGACT	TCATTTGCAGTGTTCTTGATATCATTC
PGSC0003DMG400006313	PGSC0003DMT400016152	GCCTTTCGGGTTGGTTGTG	CATGGTCATGGGTGCTTCAA
PGSC0003DMG400007996	PGSC0003DMT400020638	GCACCATGGACAGAGACTTTTACC	TGATAGCCTTCAAATGATCCATAGG
PGSC0003DMG400008021	PGSC0003DMT400020698	GCTGGCTCCTCGAATACAAGA	TCTCCGTCCTTCCATAGCTTCT
PGSC0003DMG400009671	PGSC0003DMT400025041	AGTAGCCAATGTTCAGGTTCAGAGT	TCCTCCACAACAGCTCAGTACAA
PGSC0003DMG400010713	PGSC0003DMT400027828	GCTTCGTCAAGCGATTCCA	CACGAAGTGGCTCCCCTGTA
PGSC0003DMG400011627	PGSC0003DMT400030381	GCTTCTTCGGTGGTCGTAAGA	GGGAAGCCCTCGAATGGAT
PGSC0003DMG400012797	PGSC0003DMT400033319	CGGGCACGAGCACACTTC	GTTCACGGTCCTCTTTGCAAA
PGSC0003DMG400013901	PGSC0003DMT400036094	GCAGAAGATCTTTGTGTCACTTCAG	AGGATGCCACAGGAGAAGAGAA
PGSC0003DMG400014207	PGSC0003DMT400036845	GCTTCTTCGATGTTGACTCAATATG	CAAAACCTCTGATACAGTGACACAATT
PGSC0003DMG400015489	PGSC0003DMT400040041	GAAACGGGTCAAGCCATTGA	GCCTTGACAGTTGTTCATGGAA
PGSC0003DMG400017230	PGSC0003DMT400044378	ACCGTTATCCGCCCTAACACT	TTCATCAGATGGACCGGTGAT
PGSC0003DMG400017609	PGSC0003DMT400045386	GGCTTCCATAATCCATAACAACTCTACT	GGGATGTAGATGGCGAAGAGAT
PGSC0003DMG400019257	PGSC0003DMT400049574	GGAGCTATGATGATATCAGGACAGAA	GGGCGTTGGGCAATCC
PGSC0003DMG400020334	PGSC0003DMT400052381	TCCATTAATTCACTCGAAAAAGTCAT	TTGGGAATTCTTTGACTGATAATACG
PGSC0003DMG400027391	PGSC0003DMT400070451	TCAGATTGGTGATGGCAAAAAG	TGAGAGTTGAAGGATGGGTGATT
PGSC0003DMG400027682	PGSC0003DMT400071177	CCGGAATACCACCAAATGCT	CGTCATTGTAATCAGCCCAAAG
PGSC0003DMG400032159	PGSC0003DMT400081918	ACGACTTGCTCTGGTTCTTAAAAAG	CCTCCTATGGAATGTGTAACATATGAA
PGSC0003DMG402021263	PGSC0003DMT400054790	GGTGAAGGCTGCAAGAAGAGA	GCAAGCTTTCTGTAAACAGCCATA
